# Supplementary material for: Evolutionary conserved circular MEF2A RNAs regulate myogenic differentiation and skeletal muscle development
Source: PLoS Genet. 2023 Sep 7;19(9):e1010923. doi: 10.1371/journal.pgen.1010923 (PMC10508632; doi:10.1371/journal.pgen.1010923)
Supplement: S1 Table — (XLSX) [file pgen.1010923.s013.xlsx]

## Sheet: S1 Table
S1 Table. qRT-PCR primers in this article
Gene	Primer sequence (5′-3′)
circMEF2A1-F	GTATGCCAGCACTGATATG
circMEF2A1-R	CTCTTCTTTCCCTTCCTTTG
circMEF2A2-F	CTGACCTCACAGTGCCAAAT
circMEF2A2-R	TTGCTGAATCTGTCCTCC
MEF2A-F	TACGGTTCCAGTGTCCAA
MEF2A-R	GTTCCGATGCAGGGTG
preMEF2A-F	GCTTCTGATGGGCGTGAC
preMEF2A-R	AACACTGAACAGGAGGC
MEF2A cut&tag-F	GAGGAGACGGCGGAAGGAT
MEF2A cut&tag-R	TGACACCGGCGCACGGATA
MyoD1-F	GCCGCCGATGACTTCTATGA
MyoD1-R	CAGGTCCTCGAAGAAGTGCAT
MyoG-F	CGTGTGCCACAGCCAATG
MyoG-R	CCGCCGGAGAGAGACCTT
MyHC-F	GAAGGAGACCTCAACGAGATGG
MyHC-R	ATTCAGGTGTCCCAAGTCATCC
MRF4-F	GCGCCATCAGCTACATCGA
MRF4-R	GCATTTTGTCCTGCTGATCCA
Myf5-F	CCTCATGTGGGCTTGCAAA
Myf5-R	CCTTCCGCCGGTCCAT
β-Actin-F	GTCCACCGCAAATGCTTCTAA
β-Actin-R	TGCGCATTTATGGGTTTTGTT
EGR1-F	GCCCAGCGAGCAACAT
EGR1-R	CCAGCCCACTGACAAGG
EYA1-F	GCAGACACGCATCTATTC
EYA1-R	CATCCGTTCCAAAGTTAT
PPP3CA-F	GTTTACCTGGTCCTTGC
PPP3CA-R	CCTATCGCTCTTATCTTGT
POU2F1-F	CCCAACACGCACAATAGC
POU2F1-R	TTGCCCATAGCGAGCC
MSI2-F	AGTTTGGCAAGGTAGAGGAC
MSI2-R	TATTGATTTCGTGGAAGTGG
SLIT3-F	GTCTGCCGCTGTCTTG
SLIT3-R	ATGCCATTGTCCTTGTCT
ROBO2-F	AGTGTCAGCCACCTCG
ROBO2-R	TGGTTCCAACGCAAGT
mmu-circMef2a1-F	AAATACACTGAGTATAACGAGCCT
mmu-circMef2a1-R	CAGCTCCTATTATTTAACCTTC
mmu-circMef2a2-F	CCCAGCCACGCTACAT
mmu-circMef2a2-R	TTGCTGAATCTGTCCTCC
mmu-Mef2a-F	CAGGAGGGCTTTAGCGT
mmu-Mef2a-R	CGTCAGGACACCGAGAAT
mmu-Myog-F	GCCCAGTGAATGCAACTCCCACA
mmu-Myog-R	CAGCCGCGAGCAAATGATCTCCT
mmu-Myod1-F	AGACTTCTATGATGACCCGTGTT
mmu-Myod1-R	TCAGCGTTGGTGGTCTTGC
mmu-Myf5-F	GAGCTGCTGAGGGAACAGGTGGAGA
mmu-Myf5-R	GTTCTTTCGGGACCAGACAGGGCTG
mmu-Myh1-F	TGGGCTTCACTTCTGATGA
mmu-Myh1-R	CCTTGTCAGCAACTTCGG
mmu-β-actin-F	TGCTGGTGACAGGGAAGACATC
mmu-β-actin-R	GATGGTGGGTGCAGGAGTTTAA
miR-30a-3p	CTTTCAGTCGGATGTTTG
miR-30e-3p	GTTTCAGTCGGATGTTTA
miR-27b-3p	TTCACAGTGGCTAAGTTCTGC
miR-138-2-3p	TATTTCACTACACCAGGGTT
miR-34b-3p	AATCACTAAATTCACTGCCATC
miR-34c-3p	AATCACTAACCACACAGCCAGG
miR-148a-5p	AAAGTTCTGTGACACTCAGACT
U6	GGGCCATGCTAATCTTCTCTGTA
miR-R	CAGGTCCAGTTTTTTTTTTTTTT
