# Supplementary material for: Evolutionary conserved circular MEF2A RNAs regulate myogenic differentiation and skeletal muscle development
Source: PLoS Genet. 2023 Sep 7;19(9):e1010923. doi: 10.1371/journal.pgen.1010923 (PMC10508632; doi:10.1371/journal.pgen.1010923)
Supplement: S2 Table — (XLSX) [file pgen.1010923.s014.xlsx]

## Sheet:  S2 Table
S2 Table. RNA oligonucleotides in this article
Gene	Oligonucleotides sequence (5'-3')
circMEF2A1-1	UAUCGUUGAGGGGCUUAUATT
	UAUAAGCCCCUCAACGAUATT
circMEF2A1-2	GUUGAGGGGCUUAUAAGAATT
	UUCUUAUAAGCCCCUCAACTT
circMEF2A1-3	GAUAUCGUUGAGGGGCUUATT
	UAAGCCCCUCAACGAUAUCTT
circMEF2A2-1	UACCAGUCCAGUUGACCUUTT
	AAGGUCAACUGGACUGGUATT
circMEF2A2-2	AGUCCAGUUGACCUUAAGATT
	UCUUAAGGUCAACUGGACUTT
circMEF2A2-3	CCAGUCCAGUUGACCUUAATT
	UUAAGGUCAACUGGACUGGTT
PPP3CA-1	GCGUUGCAUUGCGAAUAAUTT
	AUUAUUCGCAAUGCAACGCTT
PPP3CA-2	GGCCAAUUCUUCGACUUGATT
	UCAAGUCGAAGAAUUGGCCTT
PPP3CA-3	CAGCACAAUAACUUGUUAUTT
	AUAACAAGUUAUUGUGCUGTT
SLIT3-1	GAGCGUUUCAGGAUCUAAATT
	UUUAGAUCCUGAAACGCUCTT
SLIT3-2	CCCAGUACAAGAAACUUAATT
	UUAAGUUUCUUGUACUGGGTT
SLIT3-3	GCACCUGACACUGAUUGAUTT
	AUCAAUCAGUGUCAGGUGCTT
MEF2A-1	GCCCUGAUGCUGACGAUUATT
	UAAUCGUCAGCAUCAGGGCTT
MEF2A-2	GCAGCCAGCUCAUCGUUAATT
	UUAACGAUGAGCUGGCUGCTT
MEF2A-3	GCAAAGUCAUGCCUACAAATT
	UUUGUAGGCAUGACUUUGCTT
ROBO2-1	CUUUAUUUUUCUUACGUAUTT
	AUACGUAAGAAAAAUAAAGTT
ROBO2-2	CAAUCUGUGAGCAAUAGUUTT
	AACUAUUGCUCACAGAUUGTT
ROBO2-3	CACUUAUGAAAUUAAAGUUTT
	AACUUUAAUUUCAUAAGUGTT
mmu-circMef2a1-1	CGGAUAUCGUUGAGAUUUUTT
	AAAAUCUCAACGAUAUCCGTT
mmu-circMef2a1-2	UAUCGUUGAGAUUUUUAAGTT
	CUUAAAAAUCUCAACGAUATT
mmu-circMef2a2-1	AGUCCUGUGGACGUUAAGATT
	UCUUAACGUCCACAGGACUTT
mmu-circMef2a2-2	AAAUAGUCCUGUGGACGUUTT
	AACGUCCACAGGACUAUUUTT
siRNA-NC	UUCUCCGAACGUGUCACGUTT
	ACGUGACACGUUCGGAGAATT
miR-30a-3p mimic	CUUUCAGUCGGAUGUUUGCAGC
miR-148a-5p mimic	AAAGUUCUGUGACACUCAGACU
miR-30a-3p inhibitor	GCUGCAAACAUCCGACUGAAAG
miR-148a-5p inhibitor	AGUCUGAGUGUCACAGAACUUU
mimic NC	UUGUACUACACAAAAGUACUG
inhibitor NC	CAGUACUUUUGUGUAGUACAA
