# Supplementary material for: Evolutionary conserved circular MEF2A RNAs regulate myogenic differentiation and skeletal muscle development
Source: PLoS Genet. 2023 Sep 7;19(9):e1010923. doi: 10.1371/journal.pgen.1010923 (PMC10508632; doi:10.1371/journal.pgen.1010923)
Supplement: S3 Table — (XLSX) [file pgen.1010923.s015.xlsx]

## Sheet: S3 Table
S3 Table. RNA FISH probes
Gene	Oligonucleotides sequence (5'-3')
circMEF2A1	ROX-UUAUAAGCCCCUCAACGAUAUC
circMEF2A2	ROX-UUUCUUAAGGUCAACUGGACUG
miR-148a-5p	FAM-AGUCUGAGUGUCACAGAACUUU
miR-30a-3p	FAM-GCUGCAAACAUCCGACUGAAAG
