# Supplementary material for: Evolutionary conserved circular MEF2A RNAs regulate myogenic differentiation and skeletal muscle development
Source: PLoS Genet. 2023 Sep 7;19(9):e1010923. doi: 10.1371/journal.pgen.1010923 (PMC10508632; doi:10.1371/journal.pgen.1010923)
Supplement: S4 Table — (XLSX) [file pgen.1010923.s016.xlsx]

## Sheet:  S4 Table
S4 Table. Information of antibodies
Gene	Supplier	Catalog
AGO2	Abcam	ab186733
MyHC	Santa cruz	sc-32732
MyoG	Biorbyt	orb6492
PPP3CA	Proteintech	13422-1-AP
NFATC1	Abclonal	A1539
p-NFATC1	Zenbio	R25143
SLIT3	Aviva systems biology	ARP58766_P050
ROBO2	Abclonal	A10070
β-catenin	Proteintech	51067-2-AP
p-β-catenin	Proteintech	80067-1-RR
MEF2A	Zenbio	R24944
β-tubulin	Zenbio	200608
GAPDH	Zenbio	250133
H3	Abclonal	A2348
Flag	Zenbio	390002
Mouse normal IgG	Zenbio	A00001
HRP-conjugated Goat Anti-Mouse IgG	Zenbio	511103
HRP-conjugated Goat Anti-Rabbit IgG	Zenbio	511203
Rhodamine (TRITC) AffiniPure Goat Anti-Mouse IgG	Zenbio	511102
