# Supplementary material for: Evolutionary conserved circular MEF2A RNAs regulate myogenic differentiation and skeletal muscle development
Source: PLoS Genet. 2023 Sep 7;19(9):e1010923. doi: 10.1371/journal.pgen.1010923 (PMC10508632; doi:10.1371/journal.pgen.1010923)
Supplement: S1 Data — (XLSX) [file pgen.1010923.s017.xlsx]

## Sheet: Fig.3A
	Fig.3A Target miRNAs of circMEF2A1 in humans, mice and chickens
	Human	Mouse	Chicken
	miR-27a-3p	miR-23b-5p	miR-124a-5p
	miR-30a-3p	miR-27b-3p	miR-30a-3p
	miR-30d-3p	miR-30a-3p	miR-218-3p
	miR-205-3p	miR-138-2-3p	miR-138-2-3p
	miR-27b-3p	miR-201-5p	miR-138-2-3p
	miR-138-2-3p	miR-30e-3p	miR-30e-3p
	miR-152-5p	miR-30d-3p	miR-23b-5p
	miR-30e-3p	miR-21a-5p	miR-27b-3p
	miR-338-5p	miR-27a-3p	miR-202-5p
	miR-510-3p	miR-337-3p	miR-1551-3p
	miR-487b-3p	miR-216a-5p	miR-1563
	miR-554	miR-223-5p	miR-1568
	miR-571	miR-487b-3p	miR-1573
	miR-621	miR-3059-5p	miR-1687-3p
	miR-653-5p	miR-674-5p	miR-3537
	miR-659-3p	miR-674-3p	miR-6549-5p
	miR-1250-3p	miR-694	miR-6572-5p
	miR-1253	miR-676-3p	miR-6577-5p
	miR-1267	miR-590-5p	miR-6649-3p
	miR-1272	miR-653-5p	miR-6692-5p
	miR-718	miR-582-3p	miR-6693-3p
	miR-3124-3p	miR-1195	miR-6697-5p
	miR-548t-5p	miR-1947-3p	miR-7445-3p
	miR-548v	miR-1956	miR-7463-3p
	miR-3074-3p	miR-1960	miR-7469-5p
	miR-3156-5p	miR-3071-3p	miR-7470-5p
	miR-3160-5p	miR-3088-3p	miR-12222-5p
	miR-3182	miR-3089-5p	miR-12269-5p
	miR-3189-5p	miR-5107-3p	miR-1763b-5p
	miR-3609	miR-3473d	miR-12285-5p
	miR-3662	miR-5616-5p	/
	miR-3912-5p	miR-5627-3p	/
	miR-548ah-5p	miR-21c	/
	miR-4511	miR-6481	/
	miR-4528	miR-6901-3p	/
	miR-4652-3p	miR-6928-3p	/
	miR-4672	miR-6951-5p	/
	miR-4695-3p	miR-7019-3p	/
	miR-4704-3p	miR-7032-3p	/
	miR-4753-3p	miR-7060-5p	/
	miR-4775	miR-7068-5p	/
	miR-4778-5p	miR-7218-3p	/
	miR-5094	miR-7233-3p	/
	miR-548at-5p	miR-7240-3p	/
	miR-5700	miR-7647-3p	/
	miR-6070	miR-7678-3p	/
	miR-548az-5p	miR-290b-5p	/
	miR-6501-3p	miR-3618-5p	/
	miR-6809-3p	/	/
	miR-6844	/	/
	miR-6853-3p	/	/
	miR-6875-3p	/	/
	miR-7159-5p	/	/
	miR-8064	/	/
	miR-8068	/	/
	miR-8070	/	/
	miR-9985	/	/
	miR-12116	/	/
	miR-12122	/	/

## Sheet: Fig.4A
	Fig.4A Target genes of miR-30a-3p in humans, mice and chickens
	Human	Mouse	Chicken
	SLMAP	APBB2	DPY30
	HAUS2	ABCB7	CMTR2
	ITGA5	BRIX1	APBB2
	APBB2	LCORL	SCAF8
	SLC10A7	HOMEZ	MITF
	LCORL	MSL1	KLHL14
	EP300	NAP1L2	FNBP1L
	UTY	EP300	CDK14
	SOD2	COL4A5	TNS3
	MIER1	ZEB1	HOOK3
	AQP9	CDK14	PCGF3
	PDE1C	TMX4	USP6NL
	MREG	BANK1	ROCK2
	AGPAT1	NINL	FOXK2
	INIP	OSBPL8	ACBD3
	ADAM7	TEAD1	KPNA3
	TEAD1	NFIA	PPP3CA
	GADL1	DIP2A	VAT1L
	TRIQK	USP6NL	HECTD2
	USP6NL	RELT	GMPR
	RELT	ROCK2	CDK8
	ROCK2	FOXK2	SLC6A15
	FOXK2	RAD23B	TRIM2
	RAB33B	FBXO11	UBR3
	MANEA	RFXAP	TMEM255A
	ACBD3	CDK8	PPM1A
	VGLL3	NRARP	COG1
	CEP350	EIF1	CLCN4
	FAM98A	OPHN1	MYBPC1
	NT5C1B-RDH14	TOR3A	SLC9A9
	FBXO11	SRSF11	SEC23IP
	ST8SIA4	SLC24A5	TMEM200A
	NRARP	IRS1	THAP1
	EIF1	FAM204A	PCDH18
	OPHN1	CDK17	TRIP12
	CHMP1B	USP32	SDC2
	CBLL1	KDM6A	QKI
	VAX2	AHCYL2	ZBTB18
	ZNF239	EPHA4	TMEM33
	ID1	KCNQ5	EPHA4
	ATP11C	MAK16	KCNQ5
	ZNF35	LZTFL1	ZBTB20
	CEP120	DOCK11	TPBG
	MYO5C	HCFC1	HDHD2
	SLITRK4	CAMSAP1	SLAIN1
	MAPK10	KRCC1	NR2C2
	KDM2A	RAB38	ALDH1L2
	QKI	KCNJ6	NKTR
	AHCYL2	KCNK10	AHI1
	LRRTM3	NPFFR2	ACVR2A
	GCA	CASC4	KLHL9
	EPHA4	GPR158	PROX1
	ZBTB20	SVIL	SCN3A
	UNG	MYF5	DCX
	EPGN	DLST	KCNJ6
	DOCK11	TMED7	SVIL
	GORAB	RPN1	VTI1A
	ATP6V1C1	DNAJB4	FRMPD4
	CHMP2B	ASCL2	RGS20
	NMNAT2	EIF2S1	ITGB1
	SH3PXD2A	BICD1	TBC1D8
	KRCC1	ICA1L	ZNF827
	MAGOHB	BDP1	JAK2
	MOB1B	NEGR1	FAM19A1
	IDS	UBE2J1	SQLE
	HUS1	ALG9	FAM49A
	C1orf112	SPINT4	BCL7A
	DCX	YPEL1	NAV2
	KCNK10	NR1D2	TLR5
	UPP2	PPP6R2	CHN2
	ARGFX	AIF1L	RNF150
	PCDHGB4	ZBTB41	CNOT7
	CUL4B	SP4	FOXN2
	GPR158	KIF1B	GAD2
	RDX	RALB	ITGA6
	DLST	GPD1L	RUNX1T1
	TMED7	PANK3	SLC9A2
	CENPL	CDH20	PDCD6IP
	PI15	ZC3H14	FAM122A
	PROSER2	PQLC3	ANP32A
	CPD	ELK4	FAM199X
	CSMD3	CD109	CEBPZ
	FBXL20	SLC25A24	MELK
	DNAJB4	ASPN	NFATC3
	PECR	FAM20B	CNTN5
	PCDHGA10	ABHD5	RIMS1
	THPO	ATP2C2	UBE2K
	EIF2S1	ACADM	HIPK3
	RBM7	CCDC117	TRUB1
	TARSL2	ZDHHC7	MFAP3L
	GTF2H5	PFKFB2	CDS2
	ISCU	AGRN	GRIN2A
	ICA1L	FAM171B	ORC5
	BDP1	CEP63	SPTLC3
	ZBED6CL	BIRC6	NELL2
	NF1	OCLN	FIGN
	APOBEC3A	THSD7A	SMG1
	FAM49A	AFAP1	ANAPC10
	NEGR1	NCAM2	COLEC12
	INPP5B	CHML	GABRA1
	PCDHGA5	PAPOLG	STK39
	UBE2J1	SEC22C	GREB1L
	CD83	TIGD4	TEAD4
	GK5	CREB1	TNRC6B
	SULF2	MYT1L	ZDHHC17
	KIAA0232	LRRTM2	ARHGDIB
	ZNF750	SLITRK3	HLCS
	ALG9	CNTN1	ARHGAP20
	CUL3	TMEM43	HERC1
	ITK	MEOX2	FAM20B
	TRHDE	KCNG3	CCSER2
	PLAC8L1	IPCEF1	GPC4
	HS3ST5	TMEM50B	LMO7
	OR2L13	DBNDD1	UBASH3B
	ZBTB41	TNFSF8	RCOR1
	MME	PDE5A	NOL4
	C2orf69	NCOR1	ACTR3B
	WDR26	TBX3	PUM2
	POP4	MTHFD1L	SLC22A23
	CGRRF1	MBTPS2	CCDC117
	NIPA2	TSPYL1	GDNF
	COCH	GUF1	MAPK1
	AUH	BHLHE40	ATP9A
	RALB	STAU1	NHLRC2
	PCDHGA4	MTO1	BIRC6
	PANK3	CASR	RHOU
	MAPK1IP1L	NABP1	SH3PXD2B
	USP51	RUNX2	PTBP3
	NPHP3	FGF10	STIM2
	PIAS1	MBNL3	SPTY2D1
	ZC3H14	TOMM70A	THSD7A
	CDC40	PEG3	KLHL15
	SLAMF6	NADK	GNAI1
	CD109	AZIN1	FAM19A2
	GOLGA8J	ZDHHC21	TRAPPC11
	SLC25A24	MED12L	CFL2
	MRPL22	PANK2	MYT1L
	RFK	LRRC18	STAG1
	SLCO1C1	FAM124A	TRDMT1
	SLC25A30	SLC39A10	MEOX2
	USP38	TAB3	KCNG3
	FAM20B	ILDR2	SSB
	DCTN4	FAT1	CEP85L
	FSD2	ERMN	PHACTR2
	ABHD5	TET1	KLB
	F2RL2	PTRH2	HCFC2
	TRAF6	RPAP2	ZFYVE28
	KIAA0408	PPP1R21	ANKRD44
	CCDC117	SKIL	MKL2
	C9orf72	TLK2	RALGPS2
	ZDHHC7	SFMBT1	GTF2B
	PTGER2	COL24A1	FER
	NTRK2	DNAJB14	SNRK
	KIAA0513	BRD3	SUZ12
	SH3TC2	IRF9	ARHGAP5
	FAM171B	ROR1	GPX8
	PRPH2	TBC1D23	CELF2
	CEP63	TRAM1L1	SHOC2
	ANKH	COL1A2	SSR1
	BIRC6	CCT6A	RHOJ
	MYSM1	SYT4	ZNF804B
	SNX18	XPO7	KIF13A
	RAB2B	GPR75	MBNL3
	CLASP1	PARD6B	PCDH17
	PAPOLG	MBD1	SOX6
	SEC22C	THEMIS	SLITRK2
	PCNP	SLC5A8	RSPH10B
	CREB1	COL12A1	NADK
	MYT1L	PSD3	SP3
	LRRTM2	CPSF2	ATP6AP2
	CLDN14	ERBB4	VCAN
	SLITRK3	TRAF3IP2	MED12L
	LRP8	NUFIP2	SLC1A3
	CNTN1	TFDP2	GLI2
	ZNRF3	AP1G1	RAPGEF2
	ZBTB21	RNF170	SLC39A10
	MEOX2	IRF2BP2	TAB3
	IPCEF1	SERINC3	UNC5D
	NOX3	EPDR1	FAT1
	TCERG1	JAM3	ARPC5L
	MPP6	DIAPH2	PIK3R1
	GOLGA8K	CLN8	RASSF8
	PLEKHH1	MECP2	USP12
	CAMSAP2	EML1	TCF20
	HCFC2	LNPEP	KCNQ3
	NCOR1	TBC1D12	KCNH7
	PRDM10	DCBLD2	CCBE1
	PPP1CB	DPH3	CD164
	RAD50	CACNA1E	GABBR2
	MTHFD1L	CAMSAP3	AIG1
	TUBGCP4	ANKRD35	KLHL11
	PSMD10	ARMC1	TLK2
	WDR44	CSTF3	COL24A1
	C5orf30	MGAT1	DEK
	OIT3	CKB	POU2F1
	PDZD2	RTN3	ERRFI1
	BHLHE40	PARVA	APC
	STAU1	JAKMIP2	RRP15
	ADAR	ZPBP2	GALNT1
	HADHB	FANCL	SBNO1
	GAS2	SH3GLB1	GNA12
	NUMB	SLC12A6	SEC24A
	MAP3K4	KRTAP3-2	LRAT
	TBC1D32	SOS2	SGK3
	CASR	SCML2	BRD3
	XRN1	GSAP	HOXB7
	NABP1	GPRASP2	ETV1
	LIN9	STRIP2	ROR1
	PGR	INTS8	TBC1D23
	RUNX2	ITGA1	SLC4A4
	FCRL5	ERMP1	CSNK2A1
	MBNL3	HACE1	AKT3
	POLH	POU4F1	SIK1
	RSPRY1	NCEH1	KMT2C
	FBLN7	HIRA	NEK2
	SLFN11	AQP4	COL12A1
	ZDHHC21	MYNN	ABLIM1
	MED12L	DCUN1D3	RYBP
	PANK2	ANTXR2	ZNF652
	NHS	MASTL	MEF2C
	SLC1A3	PRKAA1	MCTP1
	GOLGA6L1	ENAH	AFF3
	PCDHGA11	MID1	TBC1D19
	CDH7	ATP2C1	AMER2
	LRCH1	EGR1	SLC30A9
	ZCCHC2	PPTC7	UGCG
	SLC39A10	STOX2	ELP4
	DTD2	MAGT1	WASL
	ILDR2	PCLO	MDFIC
	CA5B	RNF2	PTEN
	CLEC2D	PIK3C2A	ZNF385D
	UNC5D	HUWE1	ATXN7L1
	EIF2B1	UBR5	PACSIN2
	TBC1D15	PRPF4B	TFDP2
	NONO	PGLYRP2	NETO2
	IMPA1	EYA1	KCTD15
	ITCH	MORC3	RAB8B
	AJUBA	TMEM47	RC3H1
	MAF	STC1	ATAD2B
	HELZ	RPAP3	AKAP7
	CENPI	SH3GL3	DIAPH2
	HOOK1	ARPP19	MPPE1
	ZNF737	RIF1	STAG2
	KLHL5	SLC1A2	MAML2
	AKAP8	EXOC8	DSCAML1
	NMT1	CMC1	SAMD12
	LDLRAD1	ROBO1	ATF3
	CHURC1	APAF1	TBC1D12
	ATG12	NEK1	DGKH
	SH3RF1	SHPRH	GJB6
	PCDHGB3	ATXN3	ZC3H7A
	TMEM232	PAK3	YTHDF3
	RIMKLA	SFMBT2	SNTG1
	IGSF6	EBF1	CNTN4
	TUBGCP5	COL4A3BP	GAN
	ADNP	CDH6	YWHAE
	UST	CCNJL	CREG2
	RAB28	PRUNE2	BORA
	PYGO1	ACPP	CDKN1B
	TLK2	FCHSD2	PRTFDC1
	MARS2	GNL1	FOXC1
	COL24A1	CCDC40	HSPB3
	GOLGA8R	SUN2	SEMA3E
	ALB	PPT1	REST
	NCOA7	MLLT3	DBX2
	CCP110	TCF24	PHC3
	KCNMB4	DRG1	UBLCP1
	DNAJB14	LIX1	TWF1
	PDK3	NEB	NUP153
	TSFM	HEBP2	CCSER1
	TPR	PTAR1	NKRF
	BRD3	KANSL1L	SH3GLB1
	HOXB7	TMEM100	SPOPL
	TTC33	LYPD6	TRAF3
	ROR1	DHX9	RAI14
	MYO1D	SLC7A2	DYNC1LI2
	TBC1D23	NCKAP1	ZMYND8
	FAM13B	TNFAIP1	ZNF318
	HNRNPU	PRKAA2	FGB
	SESTD1	RGS5	EPHA5
	ZNF486	BTBD3	EVI5
	CWF19L2	BBS2	GRIK4
	AAK1	IL1RAPL2	TP53INP2
	COL1A2	LANCL3	ANTXR2
	DTNA	TBX4	ENAH
	GMEB1	TRIM67	MID1
	AKT3	MAPK6	EGR1
	TBC1D8B	CNIH2	SLC12A2
	KMT2C	NUDT11	RAB21
	SYT4	B3GNT4	FAM171A1
	ARSJ	CUL5	MEA1
	XPO7	OPN5	DYRK2
	GPR75	DIP2B	FAM169A
	KCNE4	DENND1B	KCNB2
	BAAT	DAZL	HECW2
	PCDHGA3	FUT9	TENM1
	RCN2	PTPN21	PEAK1
	THEMIS	CCDC80	EYA1
	FLVCR2	AKAP9	PITX2
	COL12A1	CAV1	MYPN
	MAP3K9	STRBP	CBLB
	ZNF280D	SMU1	SIM1
	PSD3	SGMS2	FAF1
	ACTR2	CDK5R1	FZD7
	DARS2	RELA	HSF2BP
	KLF3	CDC73	LYST
	ERBB4	KCNIP4	SH3GL3
	AMER2	CFTR	SENP6
	LPP	WRN	SLC1A2
	DMRT1	DZIP3	B4GALT6
	ARV1	KMT2A	SGTB
	NUFIP2	MLLT10	SLC38A2
	TAF4B	EIF2AK4	PPP2R5C
	MAATS1	PPAT	ROBO1
	RAP1A	MKRN3	TTC39C
	DEPDC1B	ITFG1	SPRED1
	NBEAL1	IMPG1	SPEN
	GPR107	HMGCLL1	DGKB
	TFDP2	CAP2	TGFBR1
	TRMT61B	CSNK1G3	PDS5B
	MBL2	COBL	EBF1
	C5orf24	ADPRM	PTER
	MFSD6	SLC38A1	ZNF644
	GPNMB	TOMM40L	ACO1
	TIGD6	CACYBP	ODF2L
	C2orf91	MYCBP	KLF12
	MECP2	KCNB1	RUNDC3B
	MAP3K5	CANX	GALNT7
	ARL11	DAP	GOLGA5
	MAML2	ANKIB1	MTMR10
	RPS23	RPGR	VDAC1
	LNPEP	RRM2B	NMT2
	YARS2	PCSK5	FCHSD2
	NAPG	ZFHX3	VPS13A
	FBXO22	PNO1	PRPF38B
	GJB6	PTP4A1	OSBPL6
	GALNT13	RNF19A	NSUN3
	DCBLD2	LHFPL3	PNPLA8
	ZRANB3	PPP2R5E	NTRK3
	YTHDF3	KPNB1	MLLT3
	CACNA1E	PEG10	SLC35F3
	RPL7L1	RFX7	JAZF1
	MAGEE1	RELN	DYNC1I2
	RAPH1	KPNA6	MAP3K1
	MYO6	EOGT	KPNA5
	ARMC1	ADAMTS5	NUDT3
	GLRA2	AR	CLASP2
	CNKSR3	DDX3X	RSBN1L
	CSTF3	AP4E1	FGF14
	HBEGF	SFRP1	ELOVL4
	ZNF648	USP1	LYPD1
	TRIM72	TOB1	FXR1
	PCDHGA7	SMAD5	SEL1L
	DBX2	HAPLN1	UBE2G2
	SYNC	CNOT6L	SIAH1
	PARVA	IGF1	CLOCK
	PHC3	FAM214A	DSG4
	C12orf50	NT5DC1	PTPRK
	NKRF	UBE2G1	GAPVD1
	SH3GLB1	AHSA2	IVNS1ABP
	SLC12A6	MITF	UHRF1BP1L
	PAG1	TRIM33	ASXL3
	SOS2	FBXO42	PHIP
	APOL4	TET3	DPF3
	ANKRD28	RCL1	EPHA3
	FGD4	ARF6	EDIL3
	GPRASP2	FRY	DLG2
	INTS8	ATG2B	CBFB
	ITGA1	HNMT	SESN3
	EPHA5	PAPSS2	AFF2
	ERMP1	GLT8D2	RORA
	HACE1	ENOX2	PTPRD
	POU4F1	ZIC2	PNRC2
	SGIP1	PPP3CA	SMURF1
	SCD5	TSPAN13	BMPR2
	ZNF641	CDKL3	MAPK6
	WDR5B	HS3ST1	BPTF
	HIRA	UBR3	PCGF5
	AQP4	SORT1	ADAMTS1
	CCL7	UBXN4	PLXDC2
	ANTXR2	FUCA2	ELAVL4
	RUNX1	KDM5A	UBL3
	PRKAA1	ZBTB18	LIFR
	MID1	ARIH1	STXBP6
	TSHZ2	MOB4	MAGI2
	MAPK9	RARB	HTT
	EGR1	UBXN7	DCUN1D1
	ZNF366	NR2C2	CDX4
	SLC12A2	NAALADL2	TUBB6
	ESRRG	CYP7A1	RALA
	CSTF2T	FUBP1	DOCK10
	IREB2	FOCAD	GRM5
	STOX2	TIAM1	TET2
	ZNF566	PERP	EPG5
	CNR1	FAM126B	TROVE2
	ABCC4	DHFR	HNRNPAB
	GPR12	SERTAD2	LDB2
	MAGT1	IL22RA2	ATP8A1
	PCLO	ASAP2	ANKRD50
	SAMD7	CAPN6	RECK
	PIK3C2A	RALGPS1	SIX4
	PRH2	CCDC6	NLGN1
	UBR5	SPCS3	GTF3C4
	EYA1	ALDH6A1	PCDH10
	SATB2	YPEL5	LRRC40
	MORC3	SELP	SGMS2
	TMEM47	TRAPPC2	SLC45A4
	CHL1	EPHA7	ELF2
	FA2H	ATG7	CDC73
	STC1	SPP1	DST
	RPAP3	FDX1	ERP44
	TTLL7	SH3BGRL2	EIF4E3
	STOM	ADAMTSL4	CHRM2
	TCP11L1	NAV2	KCNH5
	SH3GL3	EPHX4	PHF14
	ARPP19	TMEM229A	SUPT20H
	SENP6	COL19A1	ARID4A
	RIF1	BAG3	ANKRD12
	ZNF516	RUNX1T1	RAB30
	DBT	IPO5	IPO11
	ITGB6	LRRC19	XKR6
	KLK2	GIGYF2	RBMS3
	PCDHGC4	LUZP2	DSEL
	NAA50	ANAPC1	GNA14
	EGLN1	ZKSCAN1	CREBRF
	DYDC2	ERC2	GLRB
	CACUL1	PRKACB	WWTR1
	LIN7A	PCDH11X	HHIP
	WDR36	TEX14	CIT
	ROBO1	MFAP3L	PPFIA1
	SLC36A4	DERL2	PDS5A
	GPR176	EOMES	SOWAHC
	NDUFA4	NAA15	SETD7
	EIF5A2	ORC5	CDK19
	CAP1	ART4	BTBD7
	ATXN3	TMEFF2	VANGL1
	PAK3	GLCE	KCNB1
	LRPPRC	PLS3	PTPN3
	ACVR1C	KLF9	RIMS2
	EBF1	PCSK2	SHROOM2
	PTER	SMG1	PCSK5
	SLC30A4	PDK4	YBX3
	KLF12	ELL3	ARL15
	RUNDC3B	SSBP2	ZBTB44
	PCDHGB2	ANAPC10	PTP4A1
	SSUH2	NRROS	SREK1
	DOK6	ANGPTL1	RBM27
	PER3	TNRC6B	TMEM132B
	DAZ1	CCDC74A	DUSP16
	PCDHGA12	ZFX	NAA25
	PSG1	PNISR	SETX
	GREM1	DOCK1	KCTD12
	ITPR2	TCF7L1	PPP2R5E
	SUN2	SERPINB8	CNIH3
	MLLT3	NOL4	UBE3C
	CCNT2	FOXJ3	ETNK1
	GOSR1	MYL12B	PEX5L
	JAZF1	PIGH	GPC6
	NUP50	ARX	RFX7
	KHDRBS2	SPPL2A	ST7
	PLEKHF2	RBM45	KCNJ15
	SLITRK6	STIM2	ADAMTS5
	F8	PIP4K2A	ONECUT2
	PTF1A	MYLK	PHTF2
	GDPD1	UNC5C	APPL1
	ZNF267	PGAP1	DPP10
	PPP1R3A	CTLA4	SNAP91
	SRSF4	CCPG1	GOLT1B
	GABPA	CPSF6	FUNDC1
	CAMK2G	GNE	NPAS3
	USP37	PLSCR1	PRKCA
	KRBA2	HDAC8	HIPK1
	MCCC2	MED13	MBOAT2
	KANSL1L	PHF2	SEMA3C
	LSS	SRD5A3	TOB1
	TMEM100	PCMTD1	ST18
	ZCCHC14	EXTL2	HAPLN1
	FXR1	PI4K2B	RPS6KB1
	RAB11B	MPP5	/
	RNF213	FGF5	/
	NCKAP1	RB1	/
	TNFAIP1	CELF2	/
	IRF4	FBXW7	/
	DSPP	SSR1	/
	RGS2	RAB11FIP1	/
	KIAA1324L	IL1RN	/
	PRKAA2	PCDH17	/
	UHRF1BP1	LUC7L3	/
	PPP1R2	TDRD6	/
	CHCHD3	SLITRK2	/
	RBM12	LCP2	/
	TMEM150C	SHROOM4	/
	SAP130	ZFAND5	/
	PMEL	RAPGEF2	/
	TRIM67	MNT	/
	CD59	HNF1B	/
	DNAJA2	SUCO	/
	CACNB4	ATXN1	/
	RANBP3L	TIRAP	/
	NUDT9	AGPAT5	/
	SH3BP5L	ELMSAN1	/
	SERINC5	NFKB1	/
	IGSF10	SP8	/
	NAP1L3	WIPF1	/
	BMPR2	TMEM107	/
	KLF7	DNM1L	/
	MAPK6	GRIA4	/
	NUDT11	HTR2A	/
	CUL5	EPAS1	/
	NOD1	R3HDM1	/
	OTX2	POU2F1	/
	UBL3	TMEM184C	/
	DIP2B	APC	/
	PIK3CG	ELK3	/
	BCORL1	TSHR	/
	COL4A4	RGS7BP	/
	SASS6	CALM1	/
	TFDP1	MCM8	/
	NODAL	TEX11	/
	GTPBP4	BMP5	/
	DCUN1D1	MID2	/
	KDM4C	GATC	/
	DCUN1D4	BRWD1	/
	FUT9	PPIP5K1	/
	PTPN21	PDE3B	/
	SLC12A1	MCTP1	/
	CCDC80	CDYL	/
	PDZD8	NAT14	/
	GRM5	RYR3	/
	ENDOD1	BARHL2	/
	SACM1L	VAMP2	/
	NR5A2	CNPY2	/
	FAR1	FGL2	/
	PGAP3	PTEN	/
	C21orf62	TC2N	/
	CAV1	SLC6A4	/
	IQSEC1	TXNDC15	/
	RBM22	HLTF	/
	SHISA9	KLF11	/
	CCL28	VCPIP1	/
	PPM1L	GJA1	/
	ANKRD29	ILF2	/
	SETDB2	ACYP2	/
	SGMS2	PAIP2	/
	TMED7-TICAM2	GABPB2	/
	C21orf91	DACH1	/
	CDC73	TRDN	/
	ZNF280B	CALML4	/
	RTP4	UBE2F	/
	SPRY3	THOC2	/
	KMT2A	GPR173	/
	ARL3	GAN	/
	MLLT10	SOCS6	/
	GOLGA6C	YWHAE	/
	TDGF1	REEP3	/
	RPL13	CDKN1B	/
	MEAF6	BTRC	/
	MAP9	SLC25A16	/
	PPAT	TFCP2L1	/
	DPP8	ABCA1	/
	ITFG1	SCIN	/
	IMPG1	FEM1B	/
	HMGCLL1	CADM2	/
	NKAIN2	NUP153	/
	CCDC15	PCGF6	/
	CAP2	PACRGL	/
	C9orf170	TAF2	/
	CSNK1G3	ADAMTS9	/
	MATN2	TRMT10B	/
	IL33	FRAT1	/
	METTL4	PRKD3	/
	CIT	RAB11FIP2	/
	SLC38A1	PTPRB	/
	KLK10	ERAP1	/
	HLA-B	PAPPA	/
	CACYBP	PRSS35	/
	SETD7	DNAJC3	/
	VANGL1	ZCCHC18	/
	NRCAM	IL17RE	/
	KCNB1	ZCCHC24	/
	CANX	FAM169A	/
	ENPP6	NR3C1	/
	ANKIB1	ACTR6	/
	RNF125	AASDHPPT	/
	FRZB	CDC37L1	/
	PCSK5	SLC19A3	/
	ZFHX3	SLC27A1	/
	DPY19L4	LUC7L	/
	FZD6	B4GALT6	/
	HS6ST3	RGS7	/
	UCHL5	KYNU	/
	SMIM15	CYP7B1	/
	ZBTB44	MYO5A	/
	CLRN3	ADAM10	/
	WNT4	MIDN	/
	KITLG	LHX8	/
	SV2C	SCAI	/
	RNF19A	CRYBG3	/
	LHFPL3	GALNT7	/
	PPP2R5E	CISD2	/
	IFT57	ZKSCAN4	/
	ALS2CR12	CCKBR	/
	KCNJ5	HPGD	/
	SIGLEC7	SLC24A2	/
	APLF	LRRTM1	/
	GPC6	GLI3	/
	RFX7	TFRC	/
	TRPS1	RAB31	/
	HS3ST4	MAP3K1	/
	SERBP1	INO80C	/
	MFSD9	TMEM41B	/
	ATG16L1	HMGA2	/
	AGMAT	ETF1	/
	EOGT	RAB39B	/
	ADAMTS5	B3GAT2	/
	PCDHGA6	ACSM5	/
	AR	ITGA4	/
	DDX3X	CLOCK	/
	AP4E1	CPA6	/
	CCDC112	PTPRK	/
	FGD6	FAM13C	/
	KLHL3	PHIP	/
	CHCHD4	CBLN1	/
	SNAP91	SS18	/
	TMF1	CBFB	/
	MAP3K19	ZYG11B	/
	PCDHGB1	ZDHHC15	/
	ALDH9A1	PTPRD	/
	SLC18B1	LONRF3	/
	C2orf66	GSX2	/
	TMEM106B	ELAVL4	/
	USP1	PPM1B	/
	ATMIN	FGF7	/
	TOB1	GUCY1A2	/
	ATRN	LIFR	/
	CCDC88A	CBL	/
	PDE12	ZBTB33	/
	ZNHIT6	CLCN5	/
	RAB2A	MAP3K2	/
	KCNJ2	CEP97	/
	VPS33A	UBA6	/
	FIBIN	FGF9	/
	C9orf78	EMC4	/
	IGF1	FNDC5	/
	ITPK1	RALA	/
	UBE2G1	MMAA	/
	ADCY7	CCNG1	/
	DAZ3	MTMR7	/
	DCAF5	HADH	/
	ATP9B	TET2	/
	B9D1	ATP8A1	/
	TRIM33	TNFAIP8	/
	RAB3IP	CXCL9	/
	TET3	SIX4	/
	GOT1	SCARB2	/
	ARF6	GTPBP10	/
	ANP32E	ETS1	/
	YEATS4	PCDH8	/
	HOXA13	SLC25A33	/
	ATG2B	VAMP3	/
	EPS8	SEMA3D	/
	ARL4A	GLYAT	/
	HOOK3	DDC	/
	CDC14A	TRIP4	/
	GLT8D2	ZEB2	/
	GPC5	NAA30	/
	ANLN	ARID4A	/
	PPP3CA	SYCP2	/
	TSPAN13	OSBPL11	/
	GHR	RPTN	/
	SPIRE2	IPO11	/
	MKNK1	SERPINE1	/
	BCLAF1	MAP1B	/
	YTHDF1	CRTC3	/
	EVI2A	CYTH3	/
	HS3ST1	PDK1	/
	EP400	HHIP	/
	RNF217	DENND4C	/
	UBR3	ARFGEF1	/
	SPPL3	CETN2	/
	PCDH7	RIMS2	/
	ALCAM	NPTX1	/
	ABHD2	PTPN3	/
	TMEM99	NPY2R	/
	CDS1	SYT14	/
	PPP1R9A	SERINC1	/
	OTUD6B	CNP	/
	C14orf132	ABLIM3	/
	HMGN4	SEMA5A	/
	ZNF24	TTPAL	/
	RANBP6	GPT2	/
	PIK3AP1	FREM1	/
	PHLDA1	LAMA4	/
	SUV39H2	HNRNPH2	/
	PCDHGA1	ETNK1	/
	IKZF3	PEX5L	/
	WNT3	RAG2	/
	ZBTB18	SLC14A1	/
	ARIH1	ONECUT2	/
	OPRK1	STRN	/
	CST3	UEVLD	/
	PKHD1	TADA2B	/
	TCF4	ABHD6	/
	NR2C2	FCHO2	/
	CYP7A1	NPAS3	/
	FRYL	SEMA3C	/
	COLCA1	EAF2	/
	DHFR	BET1	/
	MLIP	HCLS1	/
	SERTAD2	/	/
	PCDHGC5	/	/
	SH3D19	/	/
	YIPF6	/	/
	PROX1	/	/
	RPE65	/	/
	CCDC6	/	/
	PLA2G6	/	/
	SEC63	/	/
	ZNF107	/	/
	TMEM170A	/	/
	UMPS	/	/
	FAM114A2	/	/
	BMP8A	/	/
	EDAR	/	/
	NHLH2	/	/
	YPEL5	/	/
	CREBBP	/	/
	TCEAL6	/	/
	MAP1LC3B	/	/
	KIT	/	/
	ZNF827	/	/
	EPHA7	/	/
	OSBPL3	/	/
	PANK1	/	/
	GPATCH11	/	/
	HYPK	/	/
	SH3BGRL2	/	/
	PEX26	/	/
	ATXN7	/	/
	RNF150	/	/
	COL19A1	/	/
	C1GALT1	/	/
	RUNX1T1	/	/
	MSR1	/	/
	PSIP1	/	/
	IPO5	/	/
	GCNT2	/	/
	SST	/	/
	GIGYF2	/	/
	FAM107B	/	/
	KCNAB1	/	/
	GPR1	/	/
	ZKSCAN1	/	/
	ITGB8	/	/
	PRKACB	/	/
	UBE2K	/	/
	HIPK3	/	/
	RRH	/	/
	TMPRSS11D	/	/
	FAM89A	/	/
	MFAP3L	/	/
	DERL2	/	/
	SLC7A11	/	/
	ENOPH1	/	/
	SLC5A3	/	/
	ARPC1A	/	/
	NAA15	/	/
	C3orf70	/	/
	ORC5	/	/
	BCL11B	/	/
	GLCE	/	/
	PLS3	/	/
	PYROXD1	/	/
	FIGN	/	/
	PCSK2	/	/
	MRC1	/	/
	YES1	/	/
	SMG1	/	/
	RGS18	/	/
	GNA13	/	/
	PDK4	/	/
	CNKSR2	/	/
	FUT8	/	/
	ELL3	/	/
	NUFIP1	/	/
	FAM104A	/	/
	ANAPC10	/	/
	COLEC12	/	/
	LSAMP	/	/
	PRDM1	/	/
	TNRC6B	/	/
	TIMM8A	/	/
	CCDC74A	/	/
	BEST3	/	/
	ZFX	/	/
	PNISR	/	/
	DOCK1	/	/
	GGH	/	/
	TMEM178B	/	/
	KDM5B	/	/
	GFPT1	/	/
	SLC27A6	/	/
	FAM126A	/	/
	FLT1	/	/
	CCDC74B	/	/
	SMAD2	/	/
	NOL4	/	/
	FOXJ3	/	/
	ALG10B	/	/
	CDC14B	/	/
	GTF2H1	/	/
	PCDHGB7	/	/
	VKORC1L1	/	/
	RNF216	/	/
	ZNF430	/	/
	CALCB	/	/
	RBM45	/	/
	DMXL2	/	/
	STIM2	/	/
	HOXB4	/	/
	SDHAF2	/	/
	PIP4K2A	/	/
	SLC25A17	/	/
	KRT6C	/	/
	CSGALNACT1	/	/
	UFSP2	/	/
	TRDMT1	/	/
	GBP1	/	/
	TUSC3	/	/
	PHACTR2	/	/
	SLC35E1	/	/
	DENND6A	/	/
	MAPK8	/	/
	ZNF426	/	/
	OSBPL1A	/	/
	SIGLEC12	/	/
	PHF2	/	/
	ANKRD44	/	/
	DNAJC27	/	/
	SYTL2	/	/
	XPNPEP3	/	/
	MTDH	/	/
	SEMA6D	/	/
	MAPK13	/	/
	GOLGA6L6	/	/
	PCDHGA8	/	/
	RALGPS2	/	/
	FER	/	/
	SLC43A2	/	/
	SNRK	/	/
	TMEM97	/	/
	SUZ12	/	/
	EXTL2	/	/
	CEP19	/	/
	KRTAP3-3	/	/
	FAM76A	/	/
	FGF5	/	/
	RB1	/	/
	RNF24	/	/
	CELF2	/	/
	PDXDC1	/	/
	SSR1	/	/
	MAPRE2	/	/
	LRRC8B	/	/
	PCDH17	/	/
	RDH14	/	/
	CLIP4	/	/
	LUC7L3	/	/
	TDRD6	/	/
	TMEM87A	/	/
	SEC62	/	/
	GABRB3	/	/
	SP3	/	/
	ISOC1	/	/
	GRM7	/	/
	SHROOM4	/	/
	RAPGEF2	/	/
	MNT	/	/
	SMG7	/	/
	DZIP1L	/	/
	PURB	/	/
	SLN	/	/
	UNC80	/	/
	HNF1B	/	/
	MIPOL1	/	/
	DGKE	/	/
	LAMP2	/	/
	TIRAP	/	/
	APH1B	/	/
	GABRG2	/	/
	SMCO3	/	/
	ATP10D	/	/
	PCDHGB6	/	/
	FAM210B	/	/
	TRAK1	/	/
	RABGAP1L	/	/
	PTGR2	/	/
	LAP3	/	/
	KMO	/	/
	NFKB1	/	/
	WFDC8	/	/
	IL1B	/	/
	DAZ2	/	/
	SIAE	/	/
	KLHL11	/	/
	DNM1L	/	/
	ORC4	/	/
	MPRIP	/	/
	LRRC57	/	/
	GRIA4	/	/
	EPAS1	/	/
	TXLNB	/	/
	POU2F1	/	/
	APC	/	/
	SUCNR1	/	/
	ELK3	/	/
	RRP15	/	/
	GALNT1	/	/
	RSL1D1	/	/
	SBNO1	/	/
	GNA12	/	/
	MACROD2	/	/
	ZBTB25	/	/
	IL18R1	/	/
	AMOT	/	/
	TSHR	/	/
	ERGIC2	/	/
	RGS7BP	/	/
	FSD1L	/	/
	MRPL30	/	/
	CALM1	/	/
	KDSR	/	/
	SCAF4	/	/
	LACTB	/	/
	GATC	/	/
	SLC16A1	/	/
	HGF	/	/
	C4orf46	/	/
	ZNF235	/	/
	ACSL4	/	/
	SATB1	/	/
	VPS45	/	/
	KAT2B	/	/
	BRWD1	/	/
	AS3MT	/	/
	SLC6A3	/	/
	LTA4H	/	/
	MCTP1	/	/
	CCL13	/	/
	DONSON	/	/
	RYR3	/	/
	SLC30A9	/	/
	MEF2D	/	/
	CNPY2	/	/
	SOS1	/	/
	TOMM20	/	/
	PTEN	/	/
	ANXA1	/	/
	GTF2A1	/	/
	ERI1	/	/
	GPR180	/	/
	VCPIP1	/	/
	GOLM1	/	/
	SYNPO2	/	/
	GK	/	/
	RAB3C	/	/
	KDELC2	/	/
	CEP135	/	/
	TRIM22	/	/
	LYRM2	/	/
	RC3H1	/	/
	RAB8B	/	/
	GJA1	/	/
	ACYP2	/	/
	RNF141	/	/
	TMEM18	/	/
	ZNF704	/	/
	PAIP2	/	/
	SAMD12	/	/
	MTHFR	/	/
	DACH1	/	/
	ZNF397	/	/
	LPGAT1	/	/
	SEC16B	/	/
	THOC2	/	/
	UBQLN4	/	/
	SOCS6	/	/
	YWHAE	/	/
	NUP62CL	/	/
	MOSPD2	/	/
	MARK1	/	/
	CDKN1B	/	/
	LSM14A	/	/
	ABCA1	/	/
	SEMA3E	/	/
	ACOX1	/	/
	USP24	/	/
	MAEL	/	/
	DCLK1	/	/
	ASF1B	/	/
	SPOPL	/	/
	TAF2	/	/
	ADAMTS9	/	/
	MAGI3	/	/
	TRMT10B	/	/
	SGCB	/	/
	FRAT1	/	/
	NPAT	/	/
	HAUS6	/	/
	SMLR1	/	/
	RAB11FIP2	/	/
	BNIP2	/	/
	MOG	/	/
	KRAS	/	/
	ERAP1	/	/
	NECAP2	/	/
	APLNR	/	/
	ZNF441	/	/
	NRAS	/	/
	ZNF138	/	/
	HOXA3	/	/
	KIAA1549L	/	/
	FBXO33	/	/
	NR3C1	/	/
	FBXO40	/	/
	ARHGAP28	/	/
	MTOR	/	/
	CDC37L1	/	/
	TENM1	/	/
	STK38L	/	/
	C4orf19	/	/
	MTHFD2	/	/
	NME6	/	/
	RORB	/	/
	P2RY1	/	/
	VAPB	/	/
	RAB27B	/	/
	SUB1	/	/
	ZIC1	/	/
	ADH7	/	/
	ST8SIA1	/	/
	GAS2L3	/	/
	SMIM12	/	/
	SYNRG	/	/
	PPP2CB	/	/
	REV3L	/	/
	B4GALT6	/	/
	RGS7	/	/
	KIAA1147	/	/
	SGTB	/	/
	CHUK	/	/
	RAB6B	/	/
	GM2A	/	/
	KYNU	/	/
	XRRA1	/	/
	CLVS2	/	/
	USP25	/	/
	NSL1	/	/
	GFM1	/	/
	SPRED1	/	/
	NPR3	/	/
	MYO5A	/	/
	ADAM10	/	/
	LHX8	/	/
	ZNF644	/	/
	SCAI	/	/
	TULP4	/	/
	MEI4	/	/
	WDR78	/	/
	PCDHGA9	/	/
	GALNT7	/	/
	TNFAIP8L1	/	/
	FAM155A	/	/
	UBXN2B	/	/
	CCKBR	/	/
	LRRTM1	/	/
	PMCH	/	/
	CDKL2	/	/
	PRPF38B	/	/
	OSBPL6	/	/
	NTRK3	/	/
	LARP6	/	/
	SLC35F3	/	/
	NIPAL2	/	/
	TADA1	/	/
	RAB31	/	/
	CTNNA3	/	/
	HSDL1	/	/
	C20orf202	/	/
	INO80C	/	/
	C16orf86	/	/
	ADA	/	/
	CLASP2	/	/
	PIN4	/	/
	RSBN1L	/	/
	GPR88	/	/
	ZMAT3	/	/
	EEF1A1	/	/
	FBXO43	/	/
	HMGA2	/	/
	EIF4G1	/	/
	UBE2D1	/	/
	RAB39B	/	/
	ICK	/	/
	THSD7B	/	/
	SEL1L	/	/
	SIAH1	/	/
	LGALSL	/	/
	TAX1BP1	/	/
	UHRF1BP1L	/	/
	PCDHGA2	/	/
	TBC1D4	/	/
	LSM11	/	/
	ASXL3	/	/
	DPF3	/	/
	MFAP4	/	/
	TMEM45B	/	/
	SS18	/	/
	DLG2	/	/
	CBFB	/	/
	SESN3	/	/
	ZNF276	/	/
	SH2D3A	/	/
	LAYN	/	/
	VCPKMT	/	/
	ZDHHC15	/	/
	RORA	/	/
	PTPRD	/	/
	PIAS2	/	/
	PRG4	/	/
	SLC5A12	/	/
	HDX	/	/
	GPR137C	/	/
	SLC36A1	/	/
	CD80	/	/
	MLLT6	/	/
	PRKG1	/	/
	PLXDC2	/	/
	RASGRP1	/	/
	ELAVL4	/	/
	CYP20A1	/	/
	CAPRIN1	/	/
	FGF7	/	/
	GUCY1A2	/	/
	UQCC2	/	/
	CBL	/	/
	SLC35D3	/	/
	CLCN5	/	/
	TTC28	/	/
	MAP3K2	/	/
	ANKRD13C	/	/
	CEP97	/	/
	PCDH19	/	/
	JMY	/	/
	UBA6	/	/
	FGF9	/	/
	NIN	/	/
	PLCL1	/	/
	ABI1	/	/
	SLC1A4	/	/
	HOMER1	/	/
	EMC4	/	/
	HSPA5	/	/
	FNDC5	/	/
	TNFSF13B	/	/
	RALA	/	/
	GNPNAT1	/	/
	MMAA	/	/
	CTXN2	/	/
	HADH	/	/
	HNRNPM	/	/
	TET2	/	/
	RASSF2	/	/
	AIMP1	/	/
	TPK1	/	/
	ATP8A1	/	/
	ANKRD50	/	/
	C10orf126	/	/
	SIX4	/	/
	DLX5	/	/
	NCBP1	/	/
	DNAJB9	/	/
	ETS1	/	/
	MOB1A	/	/
	SLC25A33	/	/
	PTS	/	/
	SLFN13	/	/
	TGFA	/	/
	TMEM170B	/	/
	PRLR	/	/
	GOLGA8O	/	/
	ZEB2	/	/
	EIF4E3	/	/
	PA2G4	/	/
	GABRA4	/	/
	CTDSPL	/	/
	ARID4A	/	/
	THUMPD1	/	/
	FAM84A	/	/
	CEP41	/	/
	OSBPL11	/	/
	SERPINE1	/	/
	EIF2AK1	/	/
	MAP1B	/	/
	AKAP5	/	/
	TMEM220	/	/
	DTL	/	/
	CYTH3	/	/
	PLEKHA8	/	/
	MLEC	/	/
	SRGAP3	/	/
	PDK1	/	/
	SLITRK1	/	/
	PPFIA1	/	/
	PDS5A	/	/
	FAM227A	/	/
	ARFGEF1	/	/
	ATP12A	/	/
	HNRNPA3	/	/
	IARS2	/	/
	UNC13C	/	/
	COX11	/	/
	PTPN3	/	/
	NPTX1	/	/
	NPY2R	/	/
	CISD1	/	/
	SYT14	/	/
	SERINC1	/	/
	KCTD16	/	/
	CEP152	/	/
	ABLIM3	/	/
	SEMA5A	/	/
	TTPAL	/	/
	RBM27	/	/
	NAA25	/	/
	DAW1	/	/
	LAMA4	/	/
	CTNNA2	/	/
	ETNK1	/	/
	DCTN5	/	/
	PEX5L	/	/
	ONECUT2	/	/
	CAST	/	/
	TBC1D9	/	/
	STRN	/	/
	SNAI2	/	/
	TAOK1	/	/
	GPR39	/	/
	TADA2B	/	/
	RASSF6	/	/
	APOL3	/	/
	DENND2D	/	/
	LHX9	/	/
	GCNT1	/	/
	SLC17A8	/	/
	FCHO2	/	/
	NPAS3	/	/
	PRKCA	/	/
	SEMA3C	/	/
	RNF6	/	/
	ARMCX2	/	/
	C8orf44	/	/
	DAZ4	/	/
	KIAA0825	/	/
	BCKDHB	/	/
	DNAJC19	/	/

## Sheet: Fig.6A
	Fig.6A Target miRNAs of circMEF2A2 in humans, mice and chickens
	Human	Mouse	Chicken
	miR-20a-3p	miR-136-5p	miR-148a-5p
	miR-28-5p	miR-138-2-3p	miR-187-3p
	miR-33a-5p	miR-34c-3p	miR-32-3p
	miR-96-5p	miR-34b-3p	miR-223
	miR-148a-5p	miR-148a-5p	miR-30c-1-3p
	miR-136-5p	miR-96-5p	miR-34b-3p
	miR-185-5p	miR-323-5p	miR-34c-3p
	miR-185-3p	miR-324-3p	miR-1397-5p
	miR-34b-3p	miR-330-3p	miR-1462-3p
	miR-34c-3p	miR-337-3p	miR-1550-5p
	miR-378a-3p	miR-148b-5p	miR-1554
	miR-380-3p	miR-133b-5p	miR-1574-3p
	miR-330-3p	miR-409-3p	miR-1594
	miR-323a-5p	miR-433-5p	miR-1602
	miR-148b-5p	miR-448-5p	miR-1638
	miR-422a	miR-465a-3p	miR-1656
	miR-20b-3p	miR-542-3p	miR-1688
	miR-559	miR-665-3p	miR-1715-3p
	miR-548b-5p	miR-762	miR-1716
	miR-593-3p	miR-764-5p	miR-1722-3p
	miR-548a-5p	miR-764-5p	miR-1747-3p
	miR-548c-5p	miR-677-3p	miR-1748
	miR-33b-5p	miR-679-5p	miR-1756a
	miR-642a-3p	miR-679-5p	miR-1770
	miR-647	miR-694	miR-1772-5p
	miR-548d-5p	miR-465b-3p	miR-6552-5p
	miR-653-3p	miR-465c-3p	miR-6565-3p
	miR-542-3p	miR-664-5p	miR-6566-3p
	miR-1224-3p	miR-3062-3p	miR-6573-5p
	miR-1271-5p	miR-3064-5p	miR-6576-3p
	miR-378d	miR-3073a-5p	miR-6586-5p
	miR-762	miR-3083-5p	miR-6608-5p
	miR-770-5p	miR-3085-3p	miR-6615-3p
	miR-708-5p	miR-3100-3p	miR-6619-5p
	miR-665	miR-28c	miR-6643-5p
	miR-665	miR-3966	miR-6669-5p
	miR-548j-5p	miR-28b	miR-6680-3p
	miR-1294	miR-5106	miR-6707-5p
	miR-1260a	miR-3073b-5p	miR-6622-3p
	miR-1269a	miR-5627-3p	miR-7441-3p
	miR-1269a	miR-6240	miR-7449-3p
	miR-548h-5p	miR-6897-3p	miR-7452-5p
	miR-548i	miR-6900-5p	miR-7464-3p
	miR-1288-3p	miR-6904-5p	miR-338-3p
	miR-2115-5p	miR-6912-5p	miR-1388a-5p
	miR-3127-5p	miR-6914-5p	miR-12209-5p
	miR-378b	miR-6931-5p	miR-12233-5p
	miR-3139	miR-6940-5p	let-7l-3p
	miR-3142	miR-6955-5p	miR-12292-5p
	miR-1260b	miR-6965-3p	/
	miR-548w	miR-6975-5p	/
	miR-378c	miR-6988-5p	/
	miR-4306	miR-6989-5p	/
	miR-4317	miR-7000-5p	/
	miR-4260	miR-7005-5p	/
	miR-4267	miR-7006-5p	/
	miR-4280	miR-7037-5p	/
	miR-4292	miR-7059-3p	/
	miR-3654	miR-7074-3p	/
	miR-3921	miR-7085-3p	/
	miR-548y	miR-7087-3p	/
	miR-642b-3p	miR-7117-5p	/
	miR-548o-5p	miR-7212-5p	/
	miR-378e	miR-7221-3p	/
	miR-548ab	miR-7221-3p	/
	miR-378f	miR-7648-3p	/
	miR-4422	miR-7649-5p	/
	miR-4426	miR-7667-3p	/
	miR-548ad-5p	miR-8108	/
	miR-548ae-5p	miR-8110	/
	miR-378h	miR-1271-5p	/
	miR-4473	miR-122b-5p	/
	miR-548ak	miR-12196-5p	/
	miR-4487	/	/
	miR-4492	/	/
	miR-4498	/	/
	miR-4512	/	/
	miR-1269b	/	/
	miR-1269b	/	/
	miR-378i	/	/
	miR-548am-5p	/	/
	miR-3973	/	/
	miR-4644	/	/
	miR-4647	/	/
	miR-4653-5p	/	/
	miR-4662b	/	/
	miR-4677-3p	/	/
	miR-4689	/	/
	miR-4693-3p	/	/
	miR-4711-5p	/	/
	miR-4712-5p	/	/
	miR-3064-5p	/	/
	miR-122b-5p	/	/
	miR-4768-3p	/	/
	miR-4779	/	/
	miR-1245b-5p	/	/
	miR-5001-5p	/	/
	miR-548ap-5p	/	/
	miR-5008-3p	/	/
	miR-5088-5p	/	/
	miR-5187-3p	/	/
	miR-548aq-5p	/	/
	miR-548ar-5p	/	/
	miR-548as-5p	/	/
	miR-5580-5p	/	/
	miR-5587-5p	/	/
	miR-548au-5p	/	/
	miR-5696	/	/
	miR-5707	/	/
	miR-6131	/	/
	miR-6134	/	/
	miR-6134	/	/
	miR-548ay-5p	/	/
	miR-6504-5p	/	/
	miR-6507-3p	/	/
	miR-6509-3p	/	/
	miR-6512-5p	/	/
	miR-6736-3p	/	/
	miR-6737-3p	/	/
	miR-6742-3p	/	/
	miR-6753-3p	/	/
	miR-6791-5p	/	/
	miR-6810-5p	/	/
	miR-6815-5p	/	/
	miR-6843-3p	/	/
	miR-6848-3p	/	/
	miR-6858-5p	/	/
	miR-6865-5p	/	/
	miR-6874-3p	/	/
	miR-6880-5p	/	/
	miR-7107-3p	/	/
	miR-7113-3p	/	/
	miR-7157-3p	/	/
	miR-7159-3p	/	/
	miR-7162-3p	/	/
	miR-548bb-5p	/	/
	miR-9986	/	/
	miR-3085-3p	/	/
	miR-12114	/	/
	miR-12119	/	/
	miR-12119	/	/
	miR-12125	/	/
	miR-12133	/	/

## Sheet: Fig.7A
	Fig.7A Target genes of miR-148a-5p in humans, mice and chickens
	Human	Mouse	Chicken
	RTKN2	RNF38	RYR3
	RNF38	NT5DC1	AMER2
	CLK4	UBE2G1	RNF38
	ESYT1	HS3ST3A1	MDFIC
	UBE2G1	SYCP3	GTF2A1
	CYCS	COX15	CSNK1A1L
	SYCP3	AP3S2	CHD9
	PAPOLA	INIP	KCTD15
	TMEM235	RNF185	TEAD1
	RIOK1	TEAD1	DACH1
	BMP3	CCL22	VGLL3
	GADL1	PCGF3	ARHGEF9
	TMEM19	SLC25A46	UBE2I
	PCGF3	SLC8A1	RBPJ
	CLCC1	UBR3	FRS2
	SLC25A46	SPPL3	SLC8A3
	PDCD5	IFT140	USP7
	A1CF	MZT1	MEIS2
	VGLL3	POGZ	MMP16
	ALDH3A2	IRS1	CSDE1
	BCLAF1	FOXB1	USP16
	STK17A	GRIK2	TMEM161B
	CCNY	MYO5C	GPR19
	ISM1	LRRTM3	TENM2
	FAM174A	CDC6	TP53INP2
	ZNF280C	UBN2	NR2C2
	PDE6C	CD53	NOC3L
	TRIM2	DIDO1	NR2E1
	UBR3	TPBG	ASAP2
	PMM1	FHL1	DCX
	SPPL3	RBM6	PPARGC1A
	STARD13	NFE2L2	KCNJ6
	SNX19	NEK6	PRPF4B
	TP53TG3C	RALGPS1	WT1
	CLCN4	RASSF4	ZFHX4
	PWP2	CUL4B	LIN28B
	GRIK2	SIRT2	SENP6
	GNRHR	CHAMP1	ELAVL2
	CDK17	GRHL1	MEMO1
	SMAD9	DLST	ZRANB1
	PPBP	ATP2B2	C1GALT1C1
	MYO5C	TMED7	SLIT3
	PPEF2	PI15	PDPK1
	KDM6A	AP4M1	PPP2R5C
	LRRTM3	CNGA2	SVOP
	CDC6	RCAN1	STX7
	UBN2	RBM7	FGF12
	NBR1	BICD1	ANKRD17
	PKHD1	LAMTOR5	RUNX1T1
	L2HGDH	PTGS2	SMCO4
	ZNF655	IMPAD1	GIGYF2
	TSN	ANKRD17	WDR26
	PJA2	H2AFY2	CCNC
	NAALADL2	GK5	SMG1
	RBM6	HNF4G	SLITRK6
	NMNAT2	SLC9A2	SP4
	C6orf62	SLC30A7	HNRNPH3
	TMEM140	SURF4	RAPGEF4
	IL22RA2	CPA4	RPS6KA2
	PPARGC1A	FAM160A2	TNRC6B
	CCDC6	NFATC3	KIAA1109
	TMEM212	NR1D2	SMOC2
	OAS1	ABRACL	WDR47
	TNF	SLC7A11	NR3C2
	TNKS2	FHAD1	PDCD6
	PSTK	SP4	IVNS1ABP
	TTC30B	BROX	IL1RAPL2
	DLST	GNA13	ZC3H7B
	ATP2B2	PDK4	AAR2
	TMED7	ELL3	FAM83B
	PTCRA	NCOA6	IGSF10
	ARHGEF26	UBE2QL1	KLF7
	LXN	ARHGAP8	TSC1
	RER1	ECT2	USP46
	COL5A2	SLC22A5	NFIB
	DDI2	HMGCR	VPS4B
	MEMO1	NR3C2	MXI1
	LAMTOR3	GSR	SRPK2
	RAD54B	HEBP1	RASA2
	CFHR1	WDR61	HSPA5
	PPFIBP1	TMEM68	AMMECR1L
	CTNNB1	VKORC1L1	SYNCRIP
	ELF1	SLC31A1	CPEB4
	H2AFY2	THSD7A	NLGN1
	NT5E	RASGEF1B	MSI2
	IMPACT	PGAP1	LRRCC1
	COL19A1	DCLRE1A	SGMS2
	NOTCH2	PDP2	SUZ12
	SLC30A7	CNTN1	PI4K2B
	SPATA9	SLC25A11	VWC2
	GIGYF2	EBF2	DHX29
	FAM199X	CCNE2	SERAC1
	FAM160A2	PCMTD1	PDE10A
	FBXL5	CDAN1	ALG8
	BSDC1	KCMF1	ITM2A
	DSC1	VWC2	TFAP2A
	PDE3A	GAS2	CHRM2
	ABRACL	TM9SF2	SLC25A36
	TBCCD1	SHOC2	FGF10
	CDH11	FBXL7	LRRN3
	SLC7A11	FGF10	SRSF2
	BLOC1S5	KIF13A	FLRT3
	C3orf70	SYNJ2BP	TAB3
	OIP5	TOMM70A	QRFPR
	KLF9	NAB1	KCNB1
	MRC1	FLRT3	HIPK2
	SP4	PRRG3	CCDC71L
	BROX	LOX	DESI2
	NUDT16	ZMYM2	RIMS2
	PSMA5	FBXL3	HELZ
	ELL3	ATXN1	HOOK1
	CA12	EVA1A	NOVA1
	ZC3H14	NCOA2	NFXL1
	MAN1A2	CCDC71L	RGS17
	RBMXL1	SV2A	TMEM135
	REEP1	SOCS5	KDM2B
	METAP1	CLDN1	SREK1
	UBE2QL1	CENPK	YIPF5
	ECT2	AREL1	NAA25
	GRAMD1C	NEK9	TXN2
	HLCS	UBFD1	GRK7
	NR3C2	ADSS	POU2F1
	GSR	UBE3A	BCAT1
	CGREF1	TLE4	ATG16L1
	VASH2	TXN2	KDM3A
	PDCD6	TOLLIP	STRN
	ASB4	DEK	NUDCD1
	UBASH3B	HSF5	TMOD3
	ZNF84	FAM117B	ARID1A
	FLT1	TERF1	USP1
	SMAD2	RSF1	CYP1B1
	CBWD1	POU2F1	EFCAB11
	PM20D1	OLFM3	USP3
	ACADM	ZSCAN20	/
	FAM8A1	TNPO2	/
	C5orf64	FSD1L	/
	VKORC1L1	FAM13B	/
	GHITM	SESTD1	/
	FOXN3	SLC4A4	/
	SMKR1	EPM2AIP1	/
	SH3TC2	AAK1	/
	DCAF4	GMEB1	/
	G3BP2	SIK1	/
	TRIM34	IL1R1	/
	SLC30A8	EDEM3	/
	THUMPD3	ARID1A	/
	TRIM6-TRIM34	RCN2	/
	MYSM1	CYP1B1	/
	TMEM236	AMER1	/
	MEX3A	PDLIM5	/
	UNC5C	TMTC2	/
	PGAP1	MOB3B	/
	CBWD6	IQGAP2	/
	TSC22D2	ESM1	/
	TYW5	MICU3	/
	LAT	ERI1	/
	SOGA3	TC2N	/
	PDP2	PACSIN2	/
	CNTN1	C8A	/
	AGL	FLVCR1	/
	TMEM181	RAB8B	/
	OAS2	UBE2E3	/
	DNAJC5B	GJA1	/
	PPP2R2A	DIP2C	/
	SIGLEC12	LYPLA1	/
	SCLT1	PHF3	/
	KIF27	RBBP9	/
	SMPD3	UBE2I	/
	GGCX	LPGAT1	/
	RNF111	LSM14A	/
	RAB22A	SEMA3E	/
	FGF5	CADM2	/
	VWC2	BNIP2	/
	BAHD1	PRDX1	/
	ERLIN1	TENM2	/
	PAN3	GPR22	/
	NABP1	EVI5	/
	SETD9	DSC2	/
	TIMELESS	HDAC9	/
	KIF13A	FAM169A	/
	MICU2	EYA1	/
	DNTTIP2	SIM1	/
	P4HA1	ZFHX4	/
	CBWD2	AFF4	/
	TPTE	SPOCK3	/
	FLRT3	CALR	/
	SLC7A7	NAA50	/
	RBM41	ITGAV	/
	BAG4	SLIT3	/
	PALD1	WDR36	/
	FBXL3	NPR3	/
	LAMP2	FAM168B	/
	SH2D4B	AP5M1	/
	GABRG2	CCSAP	/
	MAGEA11	CRIM1	/
	NCOA2	SCAI	/
	SV2A	IQCG	/
	GSG1	SLC30A4	/
	FSBP	RFESD	/
	ZNF737	TMEM183A	/
	DLC1	SMAD4	/
	LAP3	ARHGAP19	/
	KATNAL2	CDKL2	/
	SOCS5	PRKAG2	/
	KCNH7	CSNK1A1	/
	TP53TG3D	HNRNPH3	/
	TP53TG3	CTCF	/
	ZHX1	PPP1R3A	/
	NEK9	GPR88	/
	ZNF789	KIF3B	/
	HIST1H2BD	RAN	/
	IGF2R	KDM3B	/
	CALD1	ETF1	/
	ADSS	IDH3A	/
	TLE4	CREB5	/
	TXN2	PRKCE	/
	TOLLIP	KIFC3	/
	FAM117B	CACNA1D	/
	LMO1	OGT	/
	CX3CR1	MEN1	/
	LONRF1	HSPA13	/
	POU2F1	TMEM158	/
	FAM111B	WDR11	/
	PDK3	MARCKS	/
	PIGC	STARD6	/
	TNPO2	PLXNA2	/
	ZFP42	RORA	/
	FAM13B	INPP4B	/
	HAVCR2	IGF2	/
	SESTD1	EPB41L2	/
	SLC4A4	EIF5	/
	ZNF214	GUCY1A2	/
	TRAM1L1	RREB1	/
	HORMAD1	EXPH5	/
	AAK1	MAP3K2	/
	MAB21L1	KDM4C	/
	HSBP1	MBNL1	/
	EDEM3	CDX4	/
	RBAK	GALNTL6	/
	HSPA12A	FIGNL1	/
	RCN2	HSPA5	/
	HTRA4	RWDD1	/
	CYP1B1	SLC18A2	/
	PDLIM5	PDZD8	/
	BTAF1	SASH3	/
	BRWD1	SRSF1	/
	SYAP1	CNTNAP3	/
	PSD3	KLHL8	/
	PIGM	SLC30A10	/
	FANCD2	SIX4	/
	HMGB1	PCM1	/
	IQGAP2	NLGN1	/
	ESM1	GTF3C4	/
	COBLL1	CHIC2	/
	ZNF225	IRX2	/
	WWC2	MSI2	/
	MDFIC	NEXN	/
	TOMM20	DCP2	/
	PTEN	RABEP1	/
	GTF2A1	FRK	/
	PACSIN2	SLC45A4	/
	C8A	IBTK	/
	SPTLC1	CDC73	/
	ENPP4	DZIP3	/
	CLHC1	WTAP	/
	GNAI3	PAIP2B	/
	TRMT61B	APCDD1	/
	DOCK2	AAED1	/
	RNF41	UBTD2	/
	GK	FYTTD1	/
	KDELC2	IYD	/
	RAB8B	HMGCLL1	/
	UBE2E3	NUP54	/
	GTF2E1	PORCN	/
	GJA1	MBIP	/
	ATAD2B	ARHGEF6	/
	GPR137B	CLEC16A	/
	DACH1	FERMT1	/
	GJB6	MMD	/
	UBE2I	PPP2R2B	/
	SNTG1	CUL2	/
	SRI	HOXB9	/
	LMLN	ITGA9	/
	PELO	ZFR	/
	USP49	VANGL1	/
	LSM14A	SLC5A1	/
	EXD2	PRDM15	/
	IPO8	BLOC1S6	/
	FAM102B	TMEM199	/
	SDR42E1	PPP2R5E	/
	ZNF117	TRPC4AP	/
	SCML2	LRP2BP	/
	RAB14	TTPA	/
	NIPSNAP1	ATG16L1	/
	RAI14	JUN	/
	TCEAL8	ADAMTS5	/
	PDXK	CCDC73	/
	CFH	FJX1	/
	BNIP2	GPR39	/
	GTPBP3	PHTF2	/
	TCF12	FAM180A	/
	POU4F1	FKBP1A	/
	SGIP1	GOLT1B	/
	AEBP2	CD40LG	/
	ITGA8	GATA4	/
	ZWILCH	TCEAL1	/
	ATP2C1	DACT1	/
	GOLGA1	USP3	/
	ZBTB43	KCNA7	/
	FAM169A	/	/
	USPL1	/	/
	CYP4V2	/	/
	PIK3C2A	/	/
	SMIM8	/	/
	LEPR	/	/
	ZFHX4	/	/
	P2RY1	/	/
	CHL1	/	/
	TIGIT	/	/
	SPOCK3	/	/
	SLC16A9	/	/
	GAS2L3	/	/
	SENP6	/	/
	LPCAT2	/	/
	ZRANB1	/	/
	SLIT3	/	/
	HSPA6	/	/
	CACUL1	/	/
	PDPK1	/	/
	NSL1	/	/
	PCYOX1	/	/
	CCSAP	/	/
	NDUFAF7	/	/
	TM4SF18	/	/
	RRS1	/	/
	VPS37D	/	/
	MEI4	/	/
	ODF2L	/	/
	ARHGEF18	/	/
	KCNK1	/	/
	LRRC15	/	/
	SFRP4	/	/
	TMED5	/	/
	RIMKLB	/	/
	C3orf80	/	/
	CBWD5	/	/
	SMAD4	/	/
	CDKL2	/	/
	CAMK2N1	/	/
	CCNT2	/	/
	NUP50	/	/
	CSNK1A1	/	/
	CCNC	/	/
	HNRNPH3	/	/
	FREM2	/	/
	CTCF	/	/
	FUT10	/	/
	IL27	/	/
	GPR88	/	/
	OPALIN	/	/
	EIF5AL1	/	/
	SIGLEC6	/	/
	KIF3B	/	/
	ZMAT3	/	/
	CSRNP3	/	/
	TMEM154	/	/
	ETF1	/	/
	IDH3A	/	/
	CREB5	/	/
	SLC7A2	/	/
	C16orf74	/	/
	KIFC3	/	/
	LETM2	/	/
	CACNA1D	/	/
	ABCG2	/	/
	SLC11A2	/	/
	MARCKS	/	/
	SERPINH1	/	/
	AFF2	/	/
	PLXNA2	/	/
	LEFTY2	/	/
	RORA	/	/
	CCDC140	/	/
	SERINC5	/	/
	DUSP6	/	/
	DNASE2	/	/
	BEND2	/	/
	ORC2	/	/
	ID4	/	/
	PRKG1	/	/
	INA	/	/
	NFIB	/	/
	TPP1	/	/
	RREB1	/	/
	STIL	/	/
	TUBGCP2	/	/
	MAP3K2	/	/
	PCDH19	/	/
	SLC9A6	/	/
	KDM4C	/	/
	MBNL1	/	/
	NIN	/	/
	CACNA1A	/	/
	GALNTL6	/	/
	HSPA5	/	/
	NAT16	/	/
	RWDD1	/	/
	H6PD	/	/
	GNAQ	/	/
	FGF2	/	/
	TMEM245	/	/
	SACM1L	/	/
	SLC30A10	/	/
	SF3B1	/	/
	CALCRL	/	/
	IPO7	/	/
	SIX4	/	/
	PCM1	/	/
	NLGN1	/	/
	NAV1	/	/
	CHIC2	/	/
	CBWD3	/	/
	MSI2	/	/
	CDK5R1	/	/
	TRIP4	/	/
	CDC73	/	/
	GOLIM4	/	/
	CAB39	/	/
	CYLD	/	/
	RIT1	/	/
	NCKIPSD	/	/
	ZNF180	/	/
	MBLAC2	/	/
	SRSF2	/	/
	SLC30A5	/	/
	HMGCLL1	/	/
	SMC5	/	/
	AKAP5	/	/
	REL	/	/
	AMOTL1	/	/
	HERC4	/	/
	FERMT1	/	/
	SLC38A1	/	/
	RAB11A	/	/
	ZNF431	/	/
	ZFR	/	/
	VANGL1	/	/
	PPP1R1C	/	/
	CANX	/	/
	HIPK2	/	/
	SNRPD3	/	/
	SCN8A	/	/
	PCSK5	/	/
	KCTD16	/	/
	SPCS2	/	/
	UCHL5	/	/
	SLFN5	/	/
	SOX11	/	/
	ZBTB44	/	/
	SEMA5A	/	/
	XYLB	/	/
	COL10A1	/	/
	YIPF5	/	/
	NAA25	/	/
	SV2C	/	/
	TMEM199	/	/
	PPP2R5E	/	/
	PLAC8	/	/
	ADAM22	/	/
	PTGS1	/	/
	MAP4K4	/	/
	ZNF37A	/	/
	ZNF112	/	/
	RPF1	/	/
	ETNK1	/	/
	SIGLEC7	/	/
	FUNDC2	/	/
	DNAJC24	/	/
	ATG16L1	/	/
	C3orf38	/	/
	PHTF2	/	/
	NCAPG	/	/
	APPL1	/	/
	FKBP1A	/	/
	ANO6	/	/
	SCN9A	/	/
	PAK2	/	/
	CSF2RB	/	/
	TCEAL1	/	/
	RPS6KA3	/	/
	SMAD5	/	/
	SNX21	/	/
	PNPLA2	/	/
	USP3	/	/
	TP53TG3B	/	/
	ARL13A	/	/
	CCDC88A	/	/
	KLHL24	/	/
	RPS6KB1	/	/

## Sheet: Fig.S7
	Fig.S7 RNA transcriptome reveals the differentially expressed genes in SMSCs between si_circMEF2A1 and control tansfection
	Gene ID	siRNA_NC_mean	si_circMEF2A1_mean	log2(fc)	P-value	FDR
	ENSGALG00000007017	2.71	0.001	-11.4041	0.0340136	0.13118
	ENSGALG00000037314	1.78333	0.001	-10.8004	1.9e-09	8.73e-08
	ENSGALG00000012232	1.08	0.001	-10.0768	2.75e-07	7.82e-06
	MSTRG.1078	0.813333	0.001	-9.6677	4.52e-06	9.18e-05
	MSTRG.13931	0.68	0.001	-9.4094	1.3e-05	0.000227535
	ENSGALG00000002648	0.593333	0.001	-9.2127	5.31e-05	0.000751942
	ENSGALG00000027490	0.556667	0.001	-9.1207	0.000106835	0.00136131
	ENSGALG00000051529	0.396667	0.001	-8.6318	0.00475583	0.0297759
	ENSGALG00000014736	0.363333	0.001	-8.5051	0.00115763	0.0096506
	MSTRG.10572	0.356667	0.001	-8.4784	0.000998919	0.0085789
	ENSGALG00000030652	0.34	0.001	-8.4094	0.00254079	0.0179951
	ENSGALG00000034174	0.306667	0.001	-8.2605	0.00922765	0.0493363
	MSTRG.10441	0.276667	0.001	-8.112	0.0193076	0.085986
	ENSGALG00000047480	0.266667	0.001	-8.0589	0.00755569	0.0425563
	ENSGALG00000041822	0.236667	0.001	-7.8867	0.00902676	0.048549
	ENSGALG00000052671	0.233333	0.001	-7.8662	0.00771126	0.0431882
	ENSGALG00000049934	0.213333	0.001	-7.737	0.0137416	0.0665234
	ENSGALG00000016388	0.2	0.001	-7.6439	0.0153768	0.0726724
	ENSGALG00000050200	0.193333	0.001	-7.5949	0.0256836	0.106678
	ENSGALG00000007406	0.186667	0.001	-7.5443	0.0233944	0.0992169
	ENSGALG00000050054	0.183333	0.001	-7.5183	0.0231455	0.0984128
	ENSGALG00000052118	0.18	0.001	-7.4919	0.0233937	0.0992169
	ENSGALG00000004293	0.163333	0.001	-7.3517	0.0412251	0.15126
	ENSGALG00000023099	0.153333	0.001	-7.2605	0.0426078	0.154793
	ENSGALG00000049547	0.153333	0.001	-7.2605	0.0426078	0.154793
	ENSGALG00000050474	0.153333	0.001	-7.2605	0.0426078	0.154793
	ENSGALG00000052108	186.87	2.79333	-6.0639	4.4e-258	2.19e-254
	ENSGALG00000048874	1.03667	0.0166667	-5.9588	0.0244176	0.102642
	ENSGALG00000052156	0.673333	0.0166667	-5.3363	0.00014697	0.00177613
	ENSGALG00000053867	0.493333	0.0133333	-5.2095	0.00638342	0.0374029
	MSTRG.8170	1.80333	0.0633333	-4.8316	3.39e-08	1.2e-06
	ENSGALG00000047421	7.15	0.256667	-4.8	7.13e-06	0.000135017
	ENSGALG00000052594	0.386667	0.0166667	-4.5361	0.0033699	0.0226434
	ENSGALG00000054605	2.11333	0.0933333	-4.501	5.91e-10	2.97e-08
	ENSGALG00000043904	0.66	0.03	-4.4594	0.00133845	0.0108118
	ENSGALG00000049686	0.266667	0.0133333	-4.3219	0.0148037	0.0706348
	MSTRG.1195	1.38667	0.0766667	-4.1769	1.64e-06	3.81e-05
	ENSGALG00000054305	0.286667	0.0166667	-4.1043	0.0129181	0.0634512
	MSTRG.9978	1.21667	0.0733333	-4.0523	1.01e-05	0.000184124
	ENSGALG00000053973	0.266667	0.0166667	-4	0.0140216	0.0676159
	ENSGALG00000027716	14.7833	0.93	-3.9906	8.63e-05	0.0011367
	ENSGALG00000050242	2.64667	0.17	-3.9606	0.025617	0.106489
	ENSGALG00000042293	0.203333	0.0133333	-3.9307	0.046024	0.163328
	ENSGALG00000051593	0.253333	0.0166667	-3.926	0.020822	0.0908414
	MSTRG.8319	0.953333	0.0633333	-3.9119	4.61e-05	0.000668883
	MSTRG.14065	0.853333	0.06	-3.8301	0.00656204	0.0382133
	ENSGALG00000051868	0.233333	0.0166667	-3.8074	0.02311	0.0982831
	ENSGALG00000007906	7.4	0.543333	-3.7676	4.32e-23	1.18e-20
	ENSGALG00000007781	1.44	0.11	-3.7105	0.0010469	0.0088875
	ENSGALG00000030853	0.216667	0.0166667	-3.7004	0.0333389	0.129028
	MSTRG.8062	1.85	0.153333	-3.5928	6.15e-08	2.05e-06
	ENSGALG00000038681	0.2	0.0166667	-3.585	0.0415095	0.151901
	ENSGALG00000035825	0.516667	0.0433333	-3.5757	0.0287158	0.115817
	ENSGALG00000005995	1.65	0.143333	-3.525	7.52e-05	0.00101313
	ENSGALG00000021529	0.86	0.08	-3.4263	0.00102424	0.00873865
	ENSGALG00000014812	1.32	0.123333	-3.4199	6.4e-06	0.00012376
	ENSGALG00000026875	0.356667	0.0333333	-3.4195	0.0174414	0.0797068
	ENSGALG00000037533	0.64	0.06	-3.415	0.00136269	0.0109654
	MSTRG.3798	0.49	0.0466667	-3.3923	0.00384553	0.0251583
	ENSGALG00000040754	0.343333	0.0333333	-3.3646	0.0272932	0.111616
	ENSGALG00000054726	0.48	0.0466667	-3.3626	0.0087178	0.0474641
	MSTRG.1598	3.75	0.366667	-3.3543	1.07e-09	5.12e-08
	MSTRG.4686	0.483333	0.05	-3.273	0.00900304	0.0484869
	ENSGALG00000010826	3.73667	0.393333	-3.2479	8.55e-12	5.98e-10
	ENSGALG00000043435	7.53	0.793333	-3.2467	3.96e-09	1.72e-07
	ENSGALG00000047290	24.67	2.62	-3.2351	1.24e-30	6.69e-28
	ENSGALG00000037148	1.42667	0.156667	-3.1869	5.94e-06	0.000116075
	ENSGALG00000005077	1.50333	0.166667	-3.1731	8.61e-06	0.000159622
	ENSGALG00000046976	6.32667	0.72	-3.1354	6.23e-09	2.58e-07
	ENSGALG00000003589	0.64	0.0733333	-3.1255	0.00240396	0.0172282
	ENSGALG00000003203	5.02667	0.576667	-3.1238	2.31e-15	2.72e-13
	ENSGALG00000015128	0.65	0.0766667	-3.0838	0.00148657	0.0117766
	ENSGALG00000048273	0.883333	0.106667	-3.0498	0.00064	0.00598034
	ENSGALG00000038884	66.6167	8.05	-3.0488	1.11e-76	2.22e-73
	ENSGALG00000011242	50.8667	6.16333	-3.0449	1.44e-36	1.1e-33
	ENSGALG00000041461	0.83	0.103333	-3.0058	0.00135972	0.0109504
	ENSGALG00000008552	0.48	0.06	-3	0.00709937	0.0405035
	ENSGALG00000051918	0.266667	0.0333333	-3	0.0346712	0.133131
	ENSGALG00000052714	0.266667	0.0333333	-3	0.045593	0.162264
	ENSGALG00000048724	0.99	0.126667	-2.9664	0.000700164	0.00645279
	ENSGALG00000011170	20.6567	2.64667	-2.9644	8.87e-20	1.77e-17
	ENSGALG00000015079	0.49	0.0633333	-2.9517	0.00594018	0.0353994
	ENSGALG00000004448	2.66333	0.346667	-2.9416	2e-06	4.54e-05
	ENSGALG00000010486	0.456667	0.06	-2.9281	0.00845726	0.0464264
	ENSGALG00000006522	0.253333	0.0333333	-2.926	0.0486576	0.170071
	ENSGALG00000038683	0.353333	0.0466667	-2.9206	0.0196593	0.087124
	ENSGALG00000050170	182.957	25.17	-2.8617	0.000254772	0.00281574
	ENSGALG00000046192	6.24	0.88	-2.826	5.37e-15	5.87e-13
	ENSGALG00000055105	0.423333	0.06	-2.8188	0.0196589	0.087124
	ENSGALG00000031013	1.78333	0.253333	-2.8155	2.92e-06	6.33e-05
	ENSGALG00000043532	0.976667	0.14	-2.8024	0.000528179	0.00514387
	MSTRG.9894	6.54667	0.943333	-2.7949	6.8e-19	1.22e-16
	ENSGALG00000047689	0.323333	0.0466667	-2.7926	0.0390375	0.145322
	MSTRG.11816	5.58667	0.81	-2.786	2.05e-05	0.000335283
	ENSGALG00000040152	0.64	0.0933333	-2.7776	0.00419614	0.0269756
	ENSGALG00000039336	1.57333	0.233333	-2.7534	3.2e-06	6.88e-05
	ENSGALG00000038529	0.943333	0.14	-2.7523	0.000399731	0.00408677
	MSTRG.2365	0.693333	0.103333	-2.7462	0.00311659	0.0212496
	MSTRG.13919	0.8	0.12	-2.737	0.0146684	0.0701238
	MSTRG.14325	1.35333	0.21	-2.6881	0.000402512	0.00411126
	ENSGALG00000048583	9	1.39667	-2.6879	1.47e-14	1.5e-12
	ENSGALG00000047719	6.82333	1.07	-2.6729	1.05e-09	5.06e-08
	ENSGALG00000030576	0.87	0.136667	-2.6704	0.0200635	0.0884091
	MSTRG.3094	1.78	0.28	-2.6684	8.05e-07	2.04e-05
	ENSGALG00000023279	3.11	0.49	-2.6661	0.0483335	0.169087
	ENSGALG00000035916	5.00667	0.79	-2.6639	1.2e-13	1.1e-11
	ENSGALG00000026070	1.45333	0.23	-2.6597	0.000110165	0.00139481
	ENSGALG00000002855	6.41333	1.01667	-2.6572	6.13e-08	2.04e-06
	ENSGALG00000008148	27.39	4.38	-2.6446	8.6e-36	6.35e-33
	ENSGALG00000049343	7.99	1.29	-2.6308	0.011571	0.0583264
	ENSGALG00000001793	129.667	21.23	-2.6106	7.51e-49	9.97e-46
	ENSGALG00000005467	0.463333	0.0766667	-2.5954	0.0347969	0.133411
	ENSGALG00000000505	11.3533	1.88667	-2.5892	6.15e-14	5.89e-12
	MSTRG.9893	21.0867	3.54667	-2.5718	3.73e-40	3.53e-37
	ENSGALG00000010122	4.94333	0.833333	-2.5685	2.03e-07	5.98e-06
	ENSGALG00000027415	1.09667	0.186667	-2.5546	0.000898449	0.00788955
	ENSGALG00000000313	121.62	20.77	-2.5498	5.78e-58	9.59e-55
	ENSGALG00000003833	2.88333	0.493333	-2.5471	1.07e-07	3.38e-06
	ENSGALG00000050793	0.466667	0.08	-2.5443	0.0140948	0.0679195
	ENSGALG00000006508	5.72333	0.99	-2.5314	2.1e-16	2.75e-14
	MSTRG.14032	1.61	0.28	-2.5236	2.45e-05	0.000389069
	ENSGALG00000010001	80.3833	13.9867	-2.5228	0.00207124	0.0153406
	ENSGALG00000036091	0.453333	0.08	-2.5025	0.0158138	0.0742276
	ENSGALG00000005517	3.52	0.623333	-2.4975	2.23e-06	5.01e-05
	ENSGALG00000010225	1.48333	0.263333	-2.4939	3.4e-05	0.000515492
	ENSGALG00000002370	3.03333	0.543333	-2.481	6.74e-10	3.34e-08
	ENSGALG00000003911	3.93	0.706667	-2.4754	2.66e-07	7.58e-06
	ENSGALG00000011809	0.63	0.113333	-2.4748	0.00747935	0.0422099
	ENSGALG00000008298	22.4067	4.04	-2.4715	0.000233993	0.00261515
	ENSGALG00000053055	6.48	1.17333	-2.4654	6.44e-12	4.64e-10
	ENSGALG00000040899	0.33	0.06	-2.4594	0.0361622	0.137392
	ENSGALG00000037467	1.81333	0.33	-2.4581	1.25e-05	0.000220565
	ENSGALG00000047910	6.82	1.24333	-2.4556	0.000107534	0.00136672
	ENSGALG00000054366	11.2933	2.07333	-2.4454	1.07e-10	6.03e-09
	ENSGALG00000030377	62.9567	11.56	-2.4452	3.12e-18	5.31e-16
	ENSGALG00000029040	0.49	0.09	-2.4448	0.0458291	0.162901
	ENSGALG00000019690	10.4567	1.92667	-2.4402	4.08e-09	1.76e-07
	ENSGALG00000051320	1.01	0.186667	-2.4358	0.0295424	0.118122
	ENSGALG00000049127	0.576667	0.106667	-2.4346	0.0210979	0.091764
	ENSGALG00000004083	27.3467	5.08667	-2.4266	3.79e-26	1.42e-23
	ENSGALG00000051342	0.5	0.0933333	-2.4215	0.0140206	0.0676159
	ENSGALG00000047769	0.656667	0.123333	-2.4126	0.00395795	0.0257519
	ENSGALG00000004078	9.91333	1.87	-2.4063	2.98e-12	2.26e-10
	MSTRG.6387	23.1533	4.37	-2.4055	4.19e-19	7.8e-17
	MSTRG.3787	0.826667	0.156667	-2.3996	0.0028718	0.0198593
	ENSGALG00000040415	1.03	0.196667	-2.3888	0.0012671	0.010375
	ENSGALG00000013627	0.416667	0.08	-2.3808	0.0251223	0.105024
	ENSGALG00000046727	1.35	0.26	-2.3764	0.000143411	0.00174263
	MSTRG.7125	5.24	1.01333	-2.3705	8.19e-09	3.32e-07
	ENSGALG00000052290	0.533333	0.103333	-2.3677	0.0194104	0.086328
	ENSGALG00000034855	230.74	44.7533	-2.3662	0.000685147	0.00634374
	ENSGALG00000009315	1.31	0.256667	-2.3516	0.000867381	0.00765386
	ENSGALG00000011250	1.66	0.326667	-2.3453	0.00174482	0.0133397
	ENSGALG00000048048	13.1567	2.59667	-2.3411	2.64e-10	1.41e-08
	ENSGALG00000052593	2.09333	0.413333	-2.3404	1.08e-05	0.000194128
	ENSGALG00000011306	239.237	47.28	-2.3391	2.84e-32	1.76e-29
	ENSGALG00000016826	0.47	0.0933333	-2.3322	0.0185564	0.0834121
	ENSGALG00000004613	36.3367	7.23	-2.3294	0.000301135	0.00324009
	ENSGALG00000046632	9.19667	1.83	-2.3293	2.56e-05	0.00040374
	ENSGALG00000017378	14.2333	2.84667	-2.3219	9.82e-18	1.59e-15
	ENSGALG00000007980	1.06667	0.213333	-2.3219	0.000577045	0.00552521
	ENSGALG00000048615	0.4	0.08	-2.3219	0.0323666	0.126321
	ENSGALG00000053404	3.24667	0.65	-2.3204	1.68e-07	5.04e-06
	ENSGALG00000017099	2.39667	0.48	-2.3199	0.000256212	0.00282856
	ENSGALG00000052305	0.463333	0.0933333	-2.3116	0.0224012	0.096028
	ENSGALG00000041236	0.956667	0.193333	-2.3069	0.0158733	0.07439
	ENSGALG00000028696	24.59	5.00667	-2.2961	2.79e-13	2.46e-11
	ENSGALG00000017183	104.09	21.4967	-2.2756	1.32e-12	1.07e-10
	ENSGALG00000006025	119.273	24.6467	-2.2748	4.6e-20	9.44e-18
	ENSGALG00000052546	12.55	2.59667	-2.273	5.11e-07	1.36e-05
	ENSGALG00000047155	0.37	0.0766667	-2.2709	0.0404455	0.149169
	ENSGALG00000034982	0.576667	0.12	-2.2647	0.0275844	0.112461
	ENSGALG00000049533	242.863	50.5567	-2.2642	2.6e-27	1.15e-24
	ENSGALG00000003123	12.8333	2.68333	-2.2578	2.08e-11	1.37e-09
	ENSGALG00000051882	17.9067	3.76667	-2.2491	8.82e-10	4.29e-08
	MSTRG.14394	1.82	0.383333	-2.2473	8.16e-05	0.00108521
	ENSGALG00000012834	76.5633	16.28	-2.2336	0.000225191	0.00254102
	ENSGALG00000052250	0.58	0.123333	-2.2335	0.0313801	0.123658
	ENSGALG00000054662	0.626667	0.133333	-2.2327	0.0234155	0.0992641
	ENSGALG00000042199	7.81	1.66333	-2.2312	2.49e-07	7.17e-06
	ENSGALG00000010386	12.14	2.58667	-2.2306	1.95e-17	2.98e-15
	ENSGALG00000007114	353.723	75.49	-2.2283	1.42e-47	1.77e-44
	ENSGALG00000042257	8.32333	1.77667	-2.228	7.65e-10	3.73e-08
	ENSGALG00000053952	0.946667	0.203333	-2.219	0.00206476	0.0153154
	ENSGALG00000016258	11.39	2.44667	-2.2189	7.5e-11	4.33e-09
	ENSGALG00000012155	1.39	0.3	-2.2121	0.000702323	0.00646072
	ENSGALG00000011360	2.86333	0.62	-2.2074	9.53e-07	2.37e-05
	ENSGALG00000005297	25.07	5.48	-2.1937	8.31e-29	4.14e-26
	MSTRG.6035	2.34	0.513333	-2.1885	1.38e-06	3.28e-05
	ENSGALG00000023435	2.4	0.526667	-2.1881	0.00292832	0.0201731
	ENSGALG00000028612	11.7933	2.6	-2.1814	1.13e-09	5.36e-08
	ENSGALG00000046204	10.8767	2.4	-2.1801	4.32e-12	3.17e-10
	MSTRG.3274	0.693333	0.153333	-2.1769	0.00825992	0.04561
	ENSGALG00000052604	0.436667	0.0966667	-2.1754	0.0328437	0.127682
	ENSGALG00000037687	0.963333	0.213333	-2.1749	0.00269089	0.0188438
	ENSGALG00000007661	2.70333	0.6	-2.1717	2.69e-07	7.67e-06
	ENSGALG00000054960	0.76	0.17	-2.1605	0.00713524	0.0406713
	ENSGALG00000031408	7.56333	1.69667	-2.1563	8.07e-16	9.98e-14
	ENSGALG00000002790	7.32667	1.64667	-2.1536	1.61e-12	1.26e-10
	ENSGALG00000053140	2.32	0.523333	-2.1483	0.000299092	0.00322508
	ENSGALG00000035761	17.0733	3.85667	-2.1463	7.51e-17	1.07e-14
	ENSGALG00000029660	0.453333	0.103333	-2.1333	0.0298942	0.11917
	ENSGALG00000044002	2.06	0.47	-2.1319	0.000114974	0.00145109
	ENSGALG00000036805	44.95	10.27	-2.1299	1.05e-16	1.46e-14
	ENSGALG00000053354	2.14	0.49	-2.1268	8.55e-05	0.00112786
	ENSGALG00000030546	0.87	0.2	-2.121	0.00658791	0.0383156
	ENSGALG00000001645	6.87667	1.58667	-2.1157	2.95e-07	8.31e-06
	ENSGALG00000013239	1542.3	357.41	-2.1094	7.06e-18	1.16e-15
	ENSGALG00000054763	1.74	0.403333	-2.109	0.000409777	0.00417235
	ENSGALG00000052883	4.01	0.93	-2.1083	1.23e-06	2.97e-05
	ENSGALG00000017302	11.2333	2.61667	-2.102	1.68e-10	9.19e-09
	ENSGALG00000052399	3.5	0.816667	-2.0995	9.95e-08	3.16e-06
	ENSGALG00000041459	765.013	179.93	-2.088	4.17e-13	3.58e-11
	ENSGALG00000041028	9.88667	2.33667	-2.081	2.05e-13	1.85e-11
	ENSGALG00000038936	20.6033	4.87	-2.0809	8.41e-16	1.03e-13
	ENSGALG00000010232	0.986667	0.233333	-2.0802	0.0137164	0.0664957
	ENSGALG00000014252	0.87	0.206667	-2.0737	0.0043341	0.0276483
	ENSGALG00000001407	2.24	0.533333	-2.0704	0.00126232	0.0103501
	ENSGALG00000051823	5.05333	1.20667	-2.0662	8.15e-05	0.00108389
	ENSGALG00000015115	114.577	27.4367	-2.0621	1.25e-24	4.3e-22
	ENSGALG00000031996	2.26667	0.543333	-2.0607	4.77e-05	0.000686568
	ENSGALG00000041327	40.7067	9.76667	-2.0593	1.99e-23	5.76e-21
	ENSGALG00000031762	6.64	1.59333	-2.0591	7.48e-06	0.000141022
	ENSGALG00000051183	0.5	0.12	-2.0589	0.0426622	0.154861
	ENSGALG00000005957	0.846667	0.203333	-2.0579	0.0060579	0.0359805
	ENSGALG00000013253	0.523333	0.126667	-2.0467	0.0298546	0.119084
	ENSGALG00000014847	93.6767	22.6833	-2.0461	4.44e-39	4.02e-36
	ENSGALG00000001264	100.74	24.47	-2.0416	8.57e-11	4.89e-09
	ENSGALG00000054252	1.52333	0.37	-2.0416	0.000755577	0.00684937
	ENSGALG00000020975	2.23667	0.543333	-2.0414	0.000104865	0.00134136
	ENSGALG00000053647	13.9533	3.39	-2.0413	3.35e-07	9.31e-06
	ENSGALG00000003313	5.58667	1.36	-2.0384	2.29e-07	6.67e-06
	ENSGALG00000025735	7.44667	1.82	-2.0327	4.14e-09	1.79e-07
	ENSGALG00000005843	144.143	35.24	-2.0322	2.86e-59	5.17e-56
	ENSGALG00000007419	3.61	0.886667	-2.0255	2.28e-05	0.000366581
	ENSGALG00000049890	57.3667	14.0967	-2.0249	9.96e-15	1.05e-12
	ENSGALG00000008164	26.2667	6.45667	-2.0244	1.1e-13	1.01e-11
	MSTRG.1256	0.8	0.196667	-2.0242	0.0133826	0.0652932
	ENSGALG00000034756	11.4133	2.84667	-2.0034	2.95e-15	3.46e-13
	ENSGALG00000047677	3.15667	0.79	-1.9985	4.61e-06	9.35e-05
	ENSGALG00000004103	2.65	0.663333	-1.9982	0.00373814	0.0245778
	ENSGALG00000033271	43.56	10.9067	-1.9978	8.61e-19	1.52e-16
	ENSGALG00000045469	10.8233	2.71667	-1.9942	1.23e-08	4.7e-07
	ENSGALG00000005145	0.676667	0.17	-1.9929	0.0193519	0.0860874
	ENSGALG00000017316	2.4	0.603333	-1.992	4.86e-05	0.000696933
	ENSGALG00000047727	0.476667	0.12	-1.9899	0.0383345	0.143484
	MSTRG.6389	2.09	0.526667	-1.9885	2.14e-05	0.000347309
	MSTRG.14700	1.67667	0.423333	-1.9857	0.000200182	0.00230719
	ENSGALG00000005442	4.47667	1.13667	-1.9776	5.3e-09	2.21e-07
	ENSGALG00000028570	1.45667	0.37	-1.9771	0.00221074	0.0161753
	ENSGALG00000047182	14.2733	3.64667	-1.9687	1.74e-16	2.3e-14
	ENSGALG00000006937	7.15333	1.83333	-1.9641	1.33e-05	0.000232288
	ENSGALG00000037625	13.75	3.52667	-1.9631	1e-05	0.000182255
	ENSGALG00000016636	4.02333	1.03667	-1.9564	1.13e-06	2.77e-05
	ENSGALG00000006833	2.00333	0.516667	-1.9551	0.0165195	0.0764946
	ENSGALG00000033941	0.723333	0.186667	-1.9542	0.0117927	0.0590705
	ENSGALG00000006175	1.22667	0.316667	-1.9537	0.00221851	0.0162202
	ENSGALG00000048624	0.71	0.183333	-1.9533	0.022832	0.0973709
	ENSGALG00000047026	13.1967	3.41667	-1.9495	1.86e-09	8.57e-08
	ENSGALG00000047540	4.54333	1.18	-1.945	1.2e-06	2.91e-05
	ENSGALG00000034427	2.13	0.553333	-1.9446	4.24e-05	0.000624641
	ENSGALG00000049504	2.36667	0.616667	-1.9403	9.77e-06	0.000178428
	ENSGALG00000051290	1.65	0.433333	-1.9289	0.0144023	0.0691336
	ENSGALG00000004418	1.17667	0.31	-1.9244	0.000878999	0.00773582
	ENSGALG00000041563	0.543333	0.143333	-1.9225	0.028776	0.115942
	ENSGALG00000049461	3.50333	0.93	-1.9134	2.14e-07	6.27e-06
	ENSGALG00000010470	1.29333	0.343333	-1.9134	0.000505292	0.00495002
	ENSGALG00000039170	30.1833	8.03	-1.9103	1.03e-35	7.36e-33
	ENSGALG00000001136	0.726667	0.193333	-1.9102	0.0315742	0.124202
	ENSGALG00000023933	291.483	77.8067	-1.9054	0.000473848	0.00469744
	ENSGALG00000000466	1.73667	0.47	-1.8856	0.00262233	0.0184718
	ENSGALG00000047464	12.35	3.34667	-1.8837	4.61e-11	2.82e-09
	ENSGALG00000009082	223.24	60.55	-1.8824	0.018525	0.0833207
	ENSGALG00000011687	487.757	132.36	-1.8817	2.1e-11	1.38e-09
	ENSGALG00000045762	0.503333	0.136667	-1.8809	0.0292992	0.117433
	MSTRG.4129	5.68333	1.54333	-1.8807	7e-12	5e-10
	ENSGALG00000026687	5.19	1.41333	-1.8766	2.5e-06	5.51e-05
	ENSGALG00000050455	6.86667	1.87667	-1.8714	0.034261	0.131981
	MSTRG.13231	0.926667	0.253333	-1.871	0.0118846	0.0594184
	ENSGALG00000008297	39.0333	10.6767	-1.8702	2.13e-09	9.67e-08
	ENSGALG00000023172	3.87333	1.06	-1.8695	0.000444065	0.00446441
	ENSGALG00000006017	28.1967	7.73	-1.867	0.0161084	0.0751149
	ENSGALG00000004747	30.15	8.29333	-1.8621	5.11e-07	1.36e-05
	ENSGALG00000033498	57.5167	15.8967	-1.8553	6.83e-22	1.64e-19
	ENSGALG00000043829	1.37333	0.38	-1.8536	0.00174269	0.0133396
	ENSGALG00000047483	2.57333	0.713333	-1.851	6.83e-06	0.000130487
	ENSGALG00000007409	22.27	6.18333	-1.8486	1.25e-24	4.3e-22
	ENSGALG00000027323	107.253	29.8367	-1.8459	4.57e-19	8.43e-17
	ENSGALG00000000164	18.1767	5.06	-1.8449	9.57e-15	1.01e-12
	ENSGALG00000031411	8.11333	2.26333	-1.8418	9.78e-09	3.88e-07
	ENSGALG00000032336	5	1.39667	-1.8399	0.000314028	0.00335165
	MSTRG.6621	1.10667	0.31	-1.8359	0.0424266	0.15436
	ENSGALG00000016127	25.6633	7.19667	-1.8343	1.93e-12	1.51e-10
	ENSGALG00000034140	53.2333	14.9333	-1.8338	0.00234777	0.0168742
	ENSGALG00000045312	1.08	0.303333	-1.8321	0.00604784	0.0359441
	ENSGALG00000024486	1.21	0.34	-1.8314	0.00181497	0.0138071
	ENSGALG00000014917	1.95333	0.55	-1.8284	0.000261126	0.00287167
	ENSGALG00000012446	0.923333	0.26	-1.8283	0.00504271	0.0311027
	ENSGALG00000052881	1.89333	0.533333	-1.8278	0.00264751	0.0185923
	ENSGALG00000008444	110.75	31.2	-1.8277	1.97e-13	1.79e-11
	ENSGALG00000001620	2.54333	0.716667	-1.8273	2.01e-05	0.000331043
	MSTRG.1832	66.13	18.6567	-1.8256	0.000735785	0.00670966
	ENSGALG00000054815	0.696667	0.196667	-1.8247	0.0268535	0.110226
	ENSGALG00000028415	3.03	0.856667	-1.8225	1.9e-05	0.000314961
	ENSGALG00000010258	199.2	56.3533	-1.8216	1.06e-08	4.17e-07
	ENSGALG00000035960	8.77	2.48333	-1.8203	1.31e-05	0.00022851
	ENSGALG00000050866	0.94	0.266667	-1.8176	0.0312457	0.123226
	ENSGALG00000031274	0.786667	0.223333	-1.8166	0.0123098	0.0611377
	ENSGALG00000001977	18.6133	5.29333	-1.8141	3.27e-13	2.85e-11
	ENSGALG00000029203	42.4867	12.0967	-1.8124	7.07e-23	1.9e-20
	ENSGALG00000053457	12.0467	3.44333	-1.8068	7.66e-05	0.00102607
	ENSGALG00000052385	9.60333	2.74667	-1.8059	6.82e-05	0.000930099
	ENSGALG00000054402	21.6767	6.20333	-1.805	9.48e-12	6.58e-10
	ENSGALG00000002907	163.63	46.8333	-1.8048	9.5e-21	2.06e-18
	ENSGALG00000019761	1.58333	0.453333	-1.8043	0.000711705	0.00652593
	ENSGALG00000037626	19.6633	5.65	-1.7992	2.52e-10	1.35e-08
	ENSGALG00000004009	4.13	1.18667	-1.7992	0.00046783	0.00464935
	ENSGALG00000026836	59.26	17.07	-1.7956	1.09e-12	8.91e-11
	ENSGALG00000014689	1.56333	0.453333	-1.786	0.0139934	0.0675293
	ENSGALG00000045780	0.85	0.246667	-1.7849	0.0133733	0.0652639
	ENSGALG00000033171	2.39667	0.696667	-1.7825	0.00371032	0.0244522
	ENSGALG00000046358	3.90667	1.13667	-1.7811	6.06e-06	0.000118173
	ENSGALG00000000616	0.95	0.276667	-1.7798	0.00688709	0.0396311
	ENSGALG00000047380	4.48	1.30667	-1.7776	9.81e-09	3.88e-07
	ENSGALG00000031373	1.12667	0.33	-1.7715	0.00394545	0.0256789
	ENSGALG00000036751	6.31333	1.85333	-1.7683	7.26e-08	2.38e-06
	ENSGALG00000002722	2.7	0.793333	-1.767	0.00451761	0.0285991
	ENSGALG00000035733	0.986667	0.29	-1.7665	0.0259726	0.107473
	ENSGALG00000041257	1.92667	0.566667	-1.7655	0.00635926	0.0373161
	ENSGALG00000029502	115.5	33.9733	-1.7654	1.2e-14	1.25e-12
	ENSGALG00000047756	1.84667	0.543333	-1.765	0.000156348	0.00187354
	MSTRG.12444	2.05	0.606667	-1.7566	0.000422476	0.00428849
	ENSGALG00000008351	46.3433	13.7233	-1.7557	5.23e-14	5.08e-12
	ENSGALG00000014528	71.7967	21.2833	-1.7542	0.00410328	0.0264983
	ENSGALG00000050020	1.59667	0.473333	-1.7541	0.000794314	0.00713235
	ENSGALG00000008859	0.516667	0.153333	-1.7526	0.0465531	0.164534
	ENSGALG00000051810	18.6133	5.53	-1.751	5.96e-20	1.21e-17
	ENSGALG00000046747	0.873333	0.26	-1.748	0.00721325	0.0410103
	MSTRG.2785	1.53333	0.456667	-1.7475	0.00537745	0.0329024
	MSTRG.2502	0.816667	0.243333	-1.7468	0.0263653	0.108589
	ENSGALG00000009512	88.9267	26.5167	-1.7457	4.81e-42	5.04e-39
	ENSGALG00000048295	4.04333	1.20667	-1.7445	1.88e-05	0.000312923
	ENSGALG00000048465	0.713333	0.213333	-1.7415	0.0283754	0.114801
	ENSGALG00000028949	6.58333	1.97	-1.7406	4.01e-11	2.48e-09
	ENSGALG00000047017	13	3.89333	-1.7394	0.000135345	0.00166288
	ENSGALG00000052069	5.39667	1.61667	-1.739	1.83e-06	4.2e-05
	ENSGALG00000014463	229.43	68.8233	-1.7371	8.58e-24	2.63e-21
	ENSGALG00000005292	19.8233	5.95667	-1.7346	1.38e-20	2.93e-18
	ENSGALG00000007515	2.50667	0.753333	-1.7344	4.39e-05	0.000643594
	ENSGALG00000050196	2.34	0.703333	-1.7342	0.000127551	0.00158769
	ENSGALG00000008034	48.3467	14.57	-1.7304	3.05e-10	1.61e-08
	ENSGALG00000009963	3.90333	1.17667	-1.73	0.0123237	0.0611914
	ENSGALG00000012382	17.7467	5.36667	-1.7254	2.36e-12	1.81e-10
	ENSGALG00000036871	33.5867	10.16	-1.725	1.23e-09	5.81e-08
	ENSGALG00000042077	61.2467	18.5333	-1.7245	0.0098734	0.051735
	ENSGALG00000005207	146.943	44.4733	-1.7242	1.86e-16	2.46e-14
	ENSGALG00000005448	45.4533	13.7633	-1.7236	2.37e-12	1.82e-10
	ENSGALG00000042422	0.966667	0.293333	-1.7205	0.0173181	0.0792891
	ENSGALG00000035184	3.02	0.916667	-1.7201	0.00153288	0.0120667
	ENSGALG00000029939	2.74333	0.833333	-1.719	0.000130479	0.00161606
	ENSGALG00000002199	12.73	3.87	-1.7178	2.77e-12	2.11e-10
	ENSGALG00000044735	7.66333	2.33333	-1.7156	6.29e-11	3.72e-09
	ENSGALG00000050439	8.33333	2.54	-1.7141	2.43e-10	1.3e-08
	ENSGALG00000043754	21.4233	6.56667	-1.7059	5.41e-14	5.23e-12
	ENSGALG00000024298	0.956667	0.293333	-1.7055	0.00622979	0.0366936
	ENSGALG00000005284	1.19333	0.366667	-1.7025	0.00472276	0.0296304
	ENSGALG00000037437	14.14	4.35333	-1.6996	2.57e-07	7.38e-06
	ENSGALG00000015018	45.96	14.16	-1.6986	1.54e-28	7.3e-26
	ENSGALG00000006443	0.973333	0.3	-1.698	0.0136765	0.066386
	MSTRG.7124	3.5	1.08	-1.6963	0.00081221	0.00726031
	ENSGALG00000003816	0.603333	0.186667	-1.6925	0.0292149	0.117213
	ENSGALG00000002186	25.9	8.02	-1.6913	7.53e-22	1.76e-19
	ENSGALG00000054988	0.893333	0.276667	-1.691	0.0139261	0.0672532
	ENSGALG00000052255	1.93667	0.6	-1.6905	0.000219805	0.0024873
	ENSGALG00000015322	3.21333	0.996667	-1.6889	0.000983621	0.0084841
	ENSGALG00000027534	69.9567	21.7333	-1.6866	1.46e-10	8.1e-09
	ENSGALG00000031826	9.93333	3.08667	-1.6862	3.53e-08	1.24e-06
	ENSGALG00000032610	20.4367	6.35333	-1.6856	2.95e-08	1.06e-06
	MSTRG.7287	2.13333	0.663333	-1.6853	0.000448899	0.00449486
	ENSGALG00000006591	183.157	56.9533	-1.6852	1.95e-19	3.73e-17
	ENSGALG00000025800	3.15667	0.983333	-1.6826	2.02e-05	0.000332478
	ENSGALG00000008814	1.04667	0.326667	-1.6799	0.00831484	0.0458467
	ENSGALG00000039652	3.30667	1.03333	-1.6781	0.000115591	0.00145585
	ENSGALG00000029760	6.82667	2.13333	-1.6781	0.000529885	0.00515544
	ENSGALG00000004525	1.55667	0.486667	-1.6775	0.000858963	0.00758966
	ENSGALG00000023338	17.6667	5.52667	-1.6765	5.49e-08	1.85e-06
	MSTRG.12521	6.33667	1.98333	-1.6758	1.73e-09	8.01e-08
	ENSGALG00000042538	10.83	3.39	-1.6757	1.64e-10	9.03e-09
	ENSGALG00000047632	1.17	0.366667	-1.674	0.00376963	0.0247285
	ENSGALG00000051063	4.96333	1.55667	-1.6728	0.00331226	0.0223088
	ENSGALG00000005616	10.4	3.26333	-1.6722	2.4e-09	1.08e-07
	ENSGALG00000032403	3.92	1.23	-1.6722	3.12e-06	6.72e-05
	ENSGALG00000009034	17.1433	5.38	-1.672	8.85e-11	5.04e-09
	ENSGALG00000007703	5.16	1.62333	-1.6684	1.98e-05	0.000325654
	ENSGALG00000016591	1.32333	0.416667	-1.6672	0.00489223	0.030391
	ENSGALG00000007383	180.927	56.98	-1.6669	3.13e-15	3.65e-13
	ENSGALG00000053625	2.78333	0.876667	-1.6667	9.49e-06	0.000173566
	ENSGALG00000037737	537.75	169.433	-1.6662	4.73e-51	6.73e-48
	ENSGALG00000032889	1.05667	0.333333	-1.6645	0.0241787	0.101957
	ENSGALG00000004044	12.3033	3.88333	-1.6637	3.14e-09	1.38e-07
	ENSGALG00000007837	14.5567	4.59667	-1.663	1.91e-09	8.74e-08
	ENSGALG00000042388	39.94	12.6133	-1.6629	1.85e-18	3.17e-16
	ENSGALG00000038064	26.8667	8.48667	-1.6625	5.01e-21	1.11e-18
	ENSGALG00000047426	0.78	0.246667	-1.6609	0.0324518	0.126529
	ENSGALG00000009107	51.3333	16.24	-1.6603	3.39e-12	2.56e-10
	MSTRG.13107	8.57333	2.71667	-1.658	4.45e-08	1.53e-06
	ENSGALG00000050839	2.23667	0.71	-1.6555	0.0440059	0.158103
	ENSGALG00000050145	38.1	12.11	-1.6536	7.35e-22	1.74e-19
	ENSGALG00000040995	146.017	46.4133	-1.6535	1.97e-26	7.71e-24
	ENSGALG00000001608	24.25	7.72667	-1.6501	1.1e-13	1.01e-11
	ENSGALG00000012537	1.05667	0.336667	-1.6501	0.0191714	0.0854562
	ENSGALG00000040842	3.98333	1.27	-1.6491	4.04e-06	8.42e-05
	MSTRG.3095	2.87	0.916667	-1.6466	0.000723373	0.00660858
	ENSGALG00000009844	1562.6	499.92	-1.6442	9.84e-42	9.8e-39
	ENSGALG00000027983	142.467	45.5933	-1.6437	6.75e-10	3.34e-08
	ENSGALG00000001442	52.84	16.9233	-1.6426	5.93e-07	1.56e-05
	ENSGALG00000045137	0.77	0.246667	-1.6423	0.037164	0.140421
	ENSGALG00000000295	10.6233	3.40333	-1.6422	0.00022818	0.00256458
	ENSGALG00000004734	2.07	0.663333	-1.6418	0.000217749	0.00246802
	ENSGALG00000046448	3.51	1.12667	-1.6394	9.9e-05	0.00127749
	ENSGALG00000044191	0.753333	0.243333	-1.6304	0.0213478	0.0926272
	ENSGALG00000051379	0.866667	0.28	-1.6301	0.0137622	0.0666071
	ENSGALG00000001405	7.79333	2.52	-1.6288	8.46e-11	4.84e-09
	ENSGALG00000007110	15.5333	5.02667	-1.6277	1.63e-09	7.59e-08
	ENSGALG00000049891	5.58333	1.81	-1.6251	4.65e-08	1.59e-06
	ENSGALG00000029882	1.71667	0.556667	-1.6247	0.00112023	0.00940518
	ENSGALG00000013624	493.113	159.97	-1.6241	1.64e-08	6.15e-07
	ENSGALG00000026452	142.613	46.35	-1.6215	4.8e-17	7.14e-15
	MSTRG.12	2.54333	0.826667	-1.6213	0.000535784	0.00520587
	ENSGALG00000025938	22.0933	7.18333	-1.6209	6.46e-08	2.13e-06
	MSTRG.1375	2.91333	0.95	-1.6167	1.81e-05	0.000302638
	ENSGALG00000011551	1.26333	0.413333	-1.6119	0.00543335	0.0331731
	ENSGALG00000053268	1.1	0.36	-1.6114	0.00612983	0.0362799
	ENSGALG00000013090	3.35	1.09667	-1.611	2.22e-05	0.000359455
	ENSGALG00000006473	3.84333	1.26	-1.6089	1.14e-05	0.000203673
	ENSGALG00000053498	0.833333	0.273333	-1.6082	0.0247092	0.103531
	ENSGALG00000030587	716.047	235.133	-1.6066	5.03e-11	3.06e-09
	ENSGALG00000009920	2.34333	0.77	-1.6056	0.000391478	0.00401476
	MSTRG.11216	11.9433	3.93	-1.6036	0.000636523	0.00596284
	ENSGALG00000037889	4.24333	1.39667	-1.6032	2.23e-05	0.000360049
	ENSGALG00000007744	4.03667	1.33	-1.6017	0.000569074	0.00546465
	ENSGALG00000048525	0.676667	0.223333	-1.5992	0.0376307	0.141744
	ENSGALG00000015001	33.17	10.9767	-1.5954	2.89e-08	1.04e-06
	ENSGALG00000022875	0.936667	0.31	-1.5953	0.0145204	0.0695666
	ENSGALG00000033051	39.0433	12.9267	-1.5947	1.67e-09	7.76e-08
	ENSGALG00000051984	9.47333	3.13667	-1.5946	0.000413125	0.00420215
	ENSGALG00000005621	132.463	43.9067	-1.5931	3.68e-14	3.66e-12
	ENSGALG00000035031	25.84	8.57	-1.5922	3.11e-09	1.37e-07
	ENSGALG00000000806	1.27333	0.423333	-1.5887	0.00474222	0.0297187
	ENSGALG00000042963	8.41333	2.80667	-1.5838	1.15e-08	4.43e-07
	MSTRG.7748	1.37667	0.46	-1.5815	0.00453217	0.028673
	ENSGALG00000047000	2.46667	0.826667	-1.5772	0.000232112	0.00260235
	ENSGALG00000047653	0.556667	0.186667	-1.5763	0.0456826	0.162497
	ENSGALG00000052302	95.42	32.0133	-1.5756	8.9e-14	8.4e-12
	ENSGALG00000008398	14.9233	5.03	-1.5689	7.1e-17	1.02e-14
	ENSGALG00000053107	16.1967	5.47333	-1.5652	6.82e-11	3.99e-09
	ENSGALG00000035879	7.96333	2.69667	-1.5622	6.63e-06	0.00012728
	ENSGALG00000051286	0.836667	0.283333	-1.5622	0.0346192	0.132975
	ENSGALG00000005541	1.43667	0.486667	-1.5617	0.0084091	0.0462512
	ENSGALG00000054770	2.36	0.8	-1.5607	0.000470741	0.00467129
	ENSGALG00000007018	12.0167	4.07667	-1.5596	8.44e-09	3.42e-07
	ENSGALG00000004343	3.43667	1.17	-1.5545	2.53e-06	5.57e-05
	ENSGALG00000054377	6.68667	2.27667	-1.5544	1.17e-05	0.000208557
	ENSGALG00000008428	19.4233	6.61333	-1.5543	1.07e-09	5.12e-08
	MSTRG.874	5.68667	1.93667	-1.554	1.49e-05	0.000255936
	ENSGALG00000029834	32.16	10.9633	-1.5526	3.55e-14	3.55e-12
	ENSGALG00000048925	0.86	0.293333	-1.5518	0.0396881	0.14688
	ENSGALG00000026367	1.42667	0.486667	-1.5516	0.00575699	0.0345454
	ENSGALG00000048735	0.703333	0.24	-1.5512	0.0478069	0.167826
	ENSGALG00000049406	8.52	2.91	-1.5498	0.000148304	0.00178791
	ENSGALG00000003904	49.4667	16.9267	-1.5472	1.14e-16	1.57e-14
	ENSGALG00000045285	1.53667	0.526667	-1.5448	0.0014752	0.0117052
	ENSGALG00000029617	0.816667	0.28	-1.5443	0.0336937	0.130199
	ENSGALG00000035624	2.55667	0.876667	-1.5442	0.00238538	0.0171135
	ENSGALG00000030913	4.74333	1.62667	-1.544	0.000892851	0.00784956
	ENSGALG00000000225	17.1933	5.9	-1.5431	3.41e-11	2.13e-09
	ENSGALG00000048682	7.54667	2.59	-1.5429	4.35e-09	1.86e-07
	ENSGALG00000035717	2119.1	727.647	-1.5421	2.53e-07	7.28e-06
	MSTRG.4905	0.883333	0.303333	-1.5421	0.0144988	0.06948
	ENSGALG00000004128	0.863333	0.296667	-1.5411	0.026465	0.108945
	ENSGALG00000045499	0.97	0.333333	-1.541	0.0223887	0.096028
	ENSGALG00000045875	6.99667	2.40667	-1.5396	0.00130883	0.0106481
	ENSGALG00000038311	506.227	174.567	-1.536	7.27e-09	2.98e-07
	ENSGALG00000033925	2.20667	0.763333	-1.5315	0.00116689	0.00971155
	ENSGALG00000002845	1.81	0.626667	-1.5302	0.00399066	0.0259308
	ENSGALG00000041918	2.64667	0.916667	-1.5297	0.000290293	0.0031421
	MSTRG.1374	2.78	0.963333	-1.529	7.63e-05	0.001023
	ENSGALG00000003345	11.04	3.83	-1.5273	4.57e-10	2.34e-08
	ENSGALG00000016415	3.55	1.23333	-1.5253	3.8e-06	7.98e-05
	ENSGALG00000014820	1.07333	0.373333	-1.5236	0.0163296	0.0758199
	MSTRG.3937	6.38667	2.22333	-1.5223	0.000266926	0.00292898
	ENSGALG00000008909	63.5933	22.16	-1.5209	8.26e-24	2.57e-21
	ENSGALG00000004234	6.44333	2.24667	-1.52	6.61e-06	0.000127101
	ENSGALG00000010352	1.76333	0.616667	-1.5157	0.00252508	0.0179157
	ENSGALG00000006572	81.2933	28.4333	-1.5156	1.65e-23	4.92e-21
	ENSGALG00000038527	2.88	1.01	-1.5117	4.82e-05	0.000692811
	ENSGALG00000050058	23.2233	8.15333	-1.5101	1.09e-16	1.5e-14
	ENSGALG00000052936	0.74	0.26	-1.509	0.0431384	0.15596
	ENSGALG00000001343	2.03667	0.716667	-1.5068	0.0166779	0.0770487
	MSTRG.12135	4.17333	1.47333	-1.5021	0.001654	0.0128026
	ENSGALG00000001171	8.37333	2.95667	-1.5018	0.000110151	0.00139481
	ENSGALG00000053903	7.14	2.52333	-1.5006	0.000131149	0.00162335
	ENSGALG00000053178	2.04667	0.723333	-1.5005	0.00100053	0.00858529
	ENSGALG00000007539	22.69	8.02667	-1.4992	1.94e-19	3.73e-17
	ENSGALG00000053940	1.24333	0.44	-1.4986	0.00640056	0.0374592
	ENSGALG00000050409	1.73	0.613333	-1.496	0.010465	0.0540088
	ENSGALG00000055061	1.90667	0.676667	-1.4945	0.00512083	0.0315455
	ENSGALG00000004518	49.9233	17.7333	-1.4933	1.05e-16	1.46e-14
	ENSGALG00000049848	30.2233	10.74	-1.4927	5.48e-24	1.76e-21
	MSTRG.6388	37.3867	13.2867	-1.4925	7e-06	0.000133444
	ENSGALG00000027476	1.60333	0.57	-1.492	0.00241258	0.0172652
	ENSGALG00000003155	2.93333	1.04333	-1.4913	9.9e-05	0.00127749
	ENSGALG00000047321	9.02333	3.21	-1.4911	1.23e-05	0.000217155
	ENSGALG00000051496	34.7767	12.3767	-1.4905	6.91e-19	1.23e-16
	ENSGALG00000045602	14.48	5.15667	-1.4896	6.74e-06	0.000128998
	ENSGALG00000047526	3.01333	1.07333	-1.4893	0.041316	0.151538
	MSTRG.10055	1.62667	0.58	-1.4878	0.0259717	0.107473
	ENSGALG00000003022	1.60333	0.573333	-1.4836	0.0151776	0.0720048
	ENSGALG00000005814	17.5567	6.28	-1.4832	4.16e-09	1.79e-07
	ENSGALG00000021520	132.39	47.5	-1.4788	7.94e-18	1.3e-15
	ENSGALG00000043448	17.2533	6.22333	-1.4711	2.59e-08	9.35e-07
	ENSGALG00000049344	0.85	0.306667	-1.4708	0.0318491	0.124996
	ENSGALG00000040923	1.38333	0.5	-1.4681	0.00435473	0.0277532
	ENSGALG00000008805	37.1	13.4133	-1.4678	3.45e-15	3.98e-13
	ENSGALG00000013822	1.71333	0.62	-1.4665	0.00186256	0.0140831
	ENSGALG00000001709	18.7933	6.82333	-1.4617	5.27e-08	1.79e-06
	ENSGALG00000048310	30.6567	11.14	-1.4605	7.97e-21	1.74e-18
	ENSGALG00000031895	79.8933	29.0467	-1.4597	4.39e-07	1.19e-05
	ENSGALG00000049582	101.513	36.92	-1.4592	1.33e-09	6.23e-08
	ENSGALG00000043662	13.49	4.90667	-1.4591	4.03e-07	1.1e-05
	ENSGALG00000039216	1387.45	505.467	-1.4567	7.59e-29	3.87e-26
	ENSGALG00000040369	79.6767	29.11	-1.4526	0.0408069	0.150113
	ENSGALG00000049272	4.86	1.77667	-1.4518	0.000136074	0.00166978
	ENSGALG00000000172	177.86	65.0567	-1.451	7.62e-11	4.39e-09
	ENSGALG00000006779	16.0867	5.89	-1.4495	0.000402539	0.00411126
	ENSGALG00000031359	4.48667	1.64333	-1.449	1.56e-05	0.000266581
	ENSGALG00000051072	5.79333	2.12333	-1.4481	6.35e-05	0.000875259
	ENSGALG00000008911	3.52667	1.29333	-1.4472	0.000382112	0.00394512
	MSTRG.14052	9.36333	3.43667	-1.446	9.53e-09	3.8e-07
	ENSGALG00000038399	0.89	0.326667	-1.446	0.0428493	0.155416
	ENSGALG00000008188	5.25	1.93	-1.4437	3e-05	0.000462067
	ENSGALG00000049096	1.11	0.41	-1.4369	0.0488096	0.170423
	ENSGALG00000043302	1.44333	0.533333	-1.4363	0.0159356	0.0745707
	ENSGALG00000030845	79.8167	29.5333	-1.4343	4.25e-14	4.19e-12
	ENSGALG00000029764	0.746667	0.276667	-1.4323	0.0499946	0.173419
	MSTRG.4144	22.54	8.35667	-1.4315	1.33e-07	4.09e-06
	ENSGALG00000042810	48.1633	17.8867	-1.4291	3.97e-09	1.72e-07
	ENSGALG00000053046	21.3967	7.94667	-1.429	4.26e-15	4.79e-13
	ENSGALG00000001062	4.11	1.52667	-1.4288	9.4e-05	0.00122155
	ENSGALG00000039887	3.54667	1.32	-1.4259	0.000611219	0.00578291
	ENSGALG00000052526	55.42	20.6633	-1.4233	3.18e-11	2e-09
	ENSGALG00000025788	43.91	16.3933	-1.4214	1.12e-07	3.53e-06
	ENSGALG00000049912	1.93667	0.723333	-1.4208	0.00793864	0.0441883
	MSTRG.10122	0.766667	0.286667	-1.4192	0.0335453	0.129751
	ENSGALG00000006835	60.45	22.6467	-1.4164	4.22e-10	2.18e-08
	ENSGALG00000047027	7.20333	2.70333	-1.4139	0.000184801	0.00216119
	ENSGALG00000020615	3.59333	1.35333	-1.4088	0.00135732	0.0109354
	ENSGALG00000049363	3.95333	1.49	-1.4078	2.81e-05	0.000436967
	ENSGALG00000002277	4.95667	1.87333	-1.4038	4.39e-07	1.19e-05
	ENSGALG00000029383	41.46	15.6733	-1.4034	6.12e-11	3.64e-09
	MSTRG.7102	11.2333	4.25	-1.4023	0.000920455	0.00804378
	ENSGALG00000012712	228.05	86.3367	-1.4013	3.65e-35	2.42e-32
	ENSGALG00000011353	1.59333	0.603333	-1.401	0.00586736	0.0350493
	ENSGALG00000051776	359.513	136.17	-1.4006	2.45e-23	6.89e-21
	ENSGALG00000017308	18.8933	7.16	-1.3998	1.08e-05	0.000194763
	ENSGALG00000032404	46.0867	17.4767	-1.3989	2.21e-09	9.97e-08
	ENSGALG00000026276	9.68333	3.68	-1.3958	1.14e-08	4.42e-07
	ENSGALG00000003063	1.40333	0.533333	-1.3957	0.00983569	0.0515901
	ENSGALG00000053120	1.24333	0.473333	-1.3933	0.0089314	0.0481923
	ENSGALG00000006598	9.84667	3.75333	-1.3915	0.000159381	0.00189733
	ENSGALG00000009100	2.97	1.13333	-1.3899	0.000541135	0.0052393
	ENSGALG00000054251	6.56	2.50333	-1.3898	3.24e-06	6.94e-05
	ENSGALG00000009435	1.22	0.466667	-1.3864	0.0123743	0.0613968
	ENSGALG00000005294	5.19	1.98667	-1.3854	1.94e-05	0.000321429
	ENSGALG00000004274	1.86333	0.713333	-1.3852	0.00392831	0.025626
	ENSGALG00000025948	1.99333	0.763333	-1.3848	0.00293504	0.0202054
	ENSGALG00000011443	7.28	2.79	-1.3837	4.47e-08	1.54e-06
	ENSGALG00000043654	1.73	0.663333	-1.383	0.00215022	0.0158313
	ENSGALG00000047060	10.7167	4.11	-1.3826	1.06e-08	4.16e-07
	ENSGALG00000011690	1.25	0.48	-1.3808	0.019563	0.0868712
	ENSGALG00000012396	3.09	1.18667	-1.3807	0.0035804	0.0237891
	ENSGALG00000030886	1.51	0.58	-1.3804	0.0468756	0.165439
	ENSGALG00000015935	165.543	63.59	-1.3803	1.88e-31	1.14e-28
	ENSGALG00000040898	1.43667	0.553333	-1.3765	0.0159675	0.0746789
	ENSGALG00000047242	1.62667	0.626667	-1.3761	0.0315644	0.124187
	ENSGALG00000048910	16.9967	6.55	-1.3757	5.33e-06	0.000105761
	ENSGALG00000033157	43.38	16.72	-1.3755	4.56e-09	1.94e-07
	ENSGALG00000031440	21.8733	8.43667	-1.3744	2.4e-07	6.92e-06
	ENSGALG00000020582	7.04	2.71667	-1.3737	0.000151601	0.00182214
	MSTRG.13970	1.01	0.39	-1.3728	0.0262194	0.108157
	ENSGALG00000023142	23.6933	9.15	-1.3726	1.83e-10	9.98e-09
	ENSGALG00000017419	79.8967	30.8833	-1.3713	3.6e-12	2.69e-10
	ENSGALG00000035182	156.08	60.4367	-1.3688	3.16e-11	1.99e-09
	ENSGALG00000046833	1.85	0.716667	-1.3682	0.00767361	0.0430258
	MSTRG.10012	4.55333	1.76667	-1.3659	0.000294815	0.00318586
	ENSGALG00000040185	3.58	1.39	-1.3649	3.6e-05	0.000542127
	ENSGALG00000034067	2.73	1.06	-1.3648	0.00465659	0.0293019
	ENSGALG00000027526	1.82	0.706667	-1.3648	0.00636899	0.0373513
	ENSGALG00000049949	52.9933	20.58	-1.3646	1.23e-10	6.89e-09
	ENSGALG00000026536	16.35	6.35333	-1.3637	1.65e-10	9.03e-09
	ENSGALG00000031896	99.3433	38.6767	-1.361	1.05e-06	2.58e-05
	ENSGALG00000005974	1809.86	704.737	-1.3607	2.26e-12	1.75e-10
	ENSGALG00000042570	1.02667	0.4	-1.3599	0.0273869	0.111839
	ENSGALG00000036240	314.527	122.563	-1.3597	1.84e-33	1.18e-30
	ENSGALG00000028673	5.39667	2.10667	-1.3571	0.000139	0.00169989
	MSTRG.10709	0.913333	0.356667	-1.3566	0.0281117	0.114097
	ENSGALG00000004627	5.48667	2.14667	-1.3538	0.000789139	0.00709228
	ENSGALG00000046838	1.70333	0.666667	-1.3533	0.0370117	0.139978
	ENSGALG00000008006	74.5567	29.23	-1.3509	4.02e-17	6.06e-15
	ENSGALG00000038813	82.4467	32.3433	-1.35	5.23e-11	3.17e-09
	ENSGALG00000050539	3.11	1.22	-1.35	0.00115288	0.00961504
	ENSGALG00000020067	85.5567	33.5933	-1.3487	2.95e-19	5.6e-17
	MSTRG.15	45.7767	17.9767	-1.3485	3.33e-05	0.000505963
	ENSGALG00000048315	31.4367	12.3533	-1.3475	2.46e-05	0.000389069
	ENSGALG00000053934	0.796667	0.313333	-1.3463	0.0370679	0.140164
	ENSGALG00000035052	10.56	4.15667	-1.3451	3.03e-07	8.51e-06
	ENSGALG00000037864	89.3267	35.1767	-1.3445	1.23e-09	5.8e-08
	ENSGALG00000006217	1.32	0.52	-1.344	0.0304753	0.120882
	ENSGALG00000035026	8.65	3.41333	-1.3415	9.32e-05	0.00121231
	ENSGALG00000028091	183.587	72.4533	-1.3413	2.41e-11	1.55e-09
	ENSGALG00000000302	1177.53	464.75	-1.3412	1.1e-38	9.53e-36
	ENSGALG00000000785	13.71	5.41333	-1.3406	4.45e-06	9.08e-05
	ENSGALG00000006802	296.13	117.07	-1.3389	3.03e-06	6.54e-05
	ENSGALG00000026091	35.5033	14.0367	-1.3388	2.11e-21	4.88e-19
	ENSGALG00000013993	21.82	8.62667	-1.3388	8.97e-05	0.00117529
	ENSGALG00000002028	90.08	35.6167	-1.3387	4.25e-09	1.82e-07
	ENSGALG00000054103	3.50667	1.38667	-1.3385	0.000937005	0.00815977
	ENSGALG00000005936	1.13667	0.45	-1.3368	0.0436823	0.157206
	ENSGALG00000030592	12.8533	5.09333	-1.3355	2.13e-06	4.82e-05
	ENSGALG00000021525	33.57	13.3067	-1.335	0.000129394	0.00160615
	ENSGALG00000047764	1.48667	0.59	-1.3333	0.0212127	0.0921244
	ENSGALG00000026153	127.403	50.5967	-1.3323	7.35e-10	3.6e-08
	ENSGALG00000038313	36.6433	14.5667	-1.3309	0.0426652	0.154861
	ENSGALG00000035362	45.25	18.0033	-1.3297	6.69e-11	3.92e-09
	ENSGALG00000054831	2.51333	1	-1.3296	0.00867858	0.0473023
	ENSGALG00000048448	5.73	2.28333	-1.3274	0.00149707	0.0118457
	ENSGALG00000015347	1.77333	0.706667	-1.3274	0.0110124	0.0560641
	ENSGALG00000001314	278.337	111.247	-1.3231	1.21e-10	6.79e-09
	ENSGALG00000054551	1.31667	0.526667	-1.3219	0.0101919	0.052915
	ENSGALG00000004286	15.5267	6.21333	-1.3213	4.29e-09	1.84e-07
	ENSGALG00000023437	19.5133	7.81	-1.3211	5.81e-08	1.95e-06
	ENSGALG00000050944	5.53	2.21333	-1.3211	0.00147673	0.0117127
	ENSGALG00000034688	11.0667	4.43	-1.3208	8.12e-06	0.000151255
	MSTRG.1390	4.96	1.98667	-1.32	8.57e-06	0.000159017
	ENSGALG00000033989	268.537	107.637	-1.3189	0.00918573	0.049165
	ENSGALG00000051862	4.09	1.64	-1.3184	0.00222119	0.0162279
	ENSGALG00000002728	181.29	72.6967	-1.3183	0.0384229	0.143705
	ENSGALG00000003103	4.23667	1.7	-1.3174	0.000742763	0.00676091
	ENSGALG00000021171	32.6033	13.0933	-1.3162	4.46e-06	9.08e-05
	ENSGALG00000053584	1.27667	0.513333	-1.3144	0.0305879	0.121207
	ENSGALG00000030040	124.543	50.1767	-1.3116	2.79e-08	1e-06
	ENSGALG00000048399	3.52333	1.42	-1.3111	3.37e-05	0.00051214
	MSTRG.3266	2.29	0.923333	-1.3104	0.00208861	0.0154406
	ENSGALG00000030095	15.0867	6.08333	-1.3103	2.9e-11	1.84e-09
	ENSGALG00000001876	25.2333	10.1767	-1.3101	6.18e-06	0.000120005
	ENSGALG00000032467	34.4433	13.9	-1.3091	3.52e-15	4.01e-13
	ENSGALG00000034970	207.677	83.8967	-1.3077	5.62e-10	2.84e-08
	ENSGALG00000049069	2.59667	1.05	-1.3063	0.00161432	0.0125589
	ENSGALG00000000521	1.69667	0.686667	-1.305	0.0218128	0.0941532
	ENSGALG00000045846	9.14	3.7	-1.3047	3.32e-05	0.000505963
	ENSGALG00000001892	54.7467	22.1733	-1.3039	7.23e-07	1.86e-05
	ENSGALG00000007536	81.02	32.8567	-1.3021	9e-05	0.0011774
	ENSGALG00000053197	1.06	0.43	-1.3017	0.0351741	0.13451
	ENSGALG00000007905	314.377	127.897	-1.2975	8.77e-12	6.11e-10
	ENSGALG00000009473	2.34333	0.953333	-1.2975	0.00164578	0.0127638
	ENSGALG00000002911	68.0133	27.69	-1.2965	1.46e-17	2.29e-15
	ENSGALG00000012944	24.9667	10.1667	-1.2962	3.52e-12	2.64e-10
	ENSGALG00000037050	61.7433	25.1733	-1.2944	2.74e-16	3.54e-14
	ENSGALG00000004191	143.23	58.4367	-1.2934	3.43e-10	1.79e-08
	ENSGALG00000003149	21.85	8.92	-1.2925	4.47e-05	0.000652684
	ENSGALG00000000908	4.72667	1.93	-1.2922	0.00485763	0.030261
	ENSGALG00000040478	1.89333	0.773333	-1.2918	0.00190258	0.0143157
	ENSGALG00000009945	60.5667	24.7567	-1.2907	9.77e-09	3.88e-07
	ENSGALG00000051761	1.94	0.793333	-1.2901	0.0040293	0.0261563
	ENSGALG00000033885	7.85667	3.21333	-1.2898	1.96e-06	4.46e-05
	ENSGALG00000054914	17.8867	7.32	-1.289	1.41e-09	6.62e-08
	ENSGALG00000051559	6.93333	2.84	-1.2877	0.000150489	0.00181205
	ENSGALG00000028565	946.55	387.903	-1.287	1.44e-07	4.39e-06
	ENSGALG00000005550	54.7233	22.43	-1.2867	1.46e-10	8.12e-09
	MSTRG.14176	4.46333	1.83	-1.2863	0.00433925	0.0276723
	ENSGALG00000005886	3.15333	1.29667	-1.2821	8.99e-05	0.0011774
	ENSGALG00000034693	32.2233	13.2533	-1.2818	5.21e-05	0.000740802
	ENSGALG00000047622	2.18667	0.9	-1.2807	0.00191738	0.0143992
	ENSGALG00000030966	18.4233	7.59	-1.2794	1.44e-11	9.68e-10
	ENSGALG00000039346	24.1533	9.95333	-1.279	7.16e-06	0.000135494
	ENSGALG00000036728	1.27667	0.526667	-1.2774	0.0405122	0.149304
	ENSGALG00000039124	5.09333	2.10333	-1.2759	0.00294417	0.0202472
	ENSGALG00000050586	24.5933	10.1567	-1.2758	1.22e-06	2.95e-05
	ENSGALG00000052768	21.4767	8.87	-1.2758	9.46e-06	0.000173227
	ENSGALG00000009700	112.773	46.59	-1.2753	4.84e-14	4.75e-12
	ENSGALG00000033671	3.63	1.5	-1.275	0.000212229	0.00241944
	ENSGALG00000033203	71.1333	29.4133	-1.2741	4.14e-19	7.78e-17
	ENSGALG00000050051	1.42667	0.59	-1.2739	0.0260564	0.107718
	ENSGALG00000027374	65.3067	27.0233	-1.273	7.07e-06	0.000134421
	ENSGALG00000032199	1.78667	0.74	-1.2717	0.0198805	0.0878694
	ENSGALG00000039196	16.61	6.88	-1.2716	0.000139119	0.00169989
	ENSGALG00000002467	256.567	106.287	-1.2714	0.000129665	0.00160797
	ENSGALG00000029606	51.1467	21.1967	-1.2708	8.17e-10	3.98e-08
	MSTRG.14220	5.22	2.16333	-1.2708	0.0115048	0.0580661
	ENSGALG00000027771	41.3433	17.1467	-1.2697	6.99e-16	8.76e-14
	ENSGALG00000035993	11.8167	4.90333	-1.269	0.00185218	0.0140312
	ENSGALG00000049390	37.9467	15.76	-1.2677	0.0429921	0.155707
	MSTRG.963	1.81333	0.753333	-1.2673	0.00672368	0.0389609
	ENSGALG00000009050	2.36667	0.983333	-1.2671	0.0038465	0.0251583
	ENSGALG00000046702	2.01333	0.836667	-1.2669	0.0245394	0.102976
	ENSGALG00000013232	1.30667	0.543333	-1.266	0.0191384	0.0853963
	ENSGALG00000034456	651.427	271.027	-1.2652	3.53e-06	7.46e-05
	ENSGALG00000054772	18.4767	7.69	-1.2646	5.44e-11	3.26e-09
	ENSGALG00000047475	2.33	0.97	-1.2643	0.00297825	0.0204605
	ENSGALG00000003106	3.43333	1.43	-1.2636	0.000190492	0.00221732
	ENSGALG00000002287	36.7433	15.3133	-1.2627	1.48e-15	1.79e-13
	ENSGALG00000001459	108.557	45.2533	-1.2624	2.3e-10	1.24e-08
	ENSGALG00000049951	33.2133	13.8467	-1.2622	5.64e-05	0.00079188
	ENSGALG00000042193	1.14333	0.476667	-1.2622	0.0323961	0.126386
	ENSGALG00000047276	2.64333	1.10333	-1.2605	0.000862565	0.00761473
	ENSGALG00000048571	12.32	5.14333	-1.2602	9.65e-07	2.4e-05
	ENSGALG00000028015	14.0233	5.87	-1.2564	3.27e-05	0.000498926
	ENSGALG00000041834	350.527	146.733	-1.2563	6.26e-06	0.000121292
	ENSGALG00000053676	8.13	3.40333	-1.2563	0.000215216	0.00244369
	ENSGALG00000046616	52.8633	22.1367	-1.2558	5.43e-13	4.64e-11
	ENSGALG00000011511	266.257	111.52	-1.2555	1.5e-10	8.25e-09
	ENSGALG00000012988	91.3067	38.2767	-1.2543	8.1e-08	2.63e-06
	ENSGALG00000044480	12.5467	5.26	-1.2542	1.8e-06	4.14e-05
	ENSGALG00000000498	1.36667	0.573333	-1.2532	0.0161905	0.0753741
	ENSGALG00000007526	1.01667	0.426667	-1.2527	0.0343	0.13208
	ENSGALG00000035584	5553.95	2332.03	-1.2519	5.62e-07	1.48e-05
	ENSGALG00000016342	10.46	4.39667	-1.2504	4.17e-06	8.63e-05
	ENSGALG00000009601	17.2567	7.26667	-1.2478	6.28e-07	1.64e-05
	ENSGALG00000016524	82.3433	34.6933	-1.247	2.14e-06	4.82e-05
	ENSGALG00000010163	3.30667	1.39333	-1.2468	0.0115473	0.0582366
	ENSGALG00000041501	24.2233	10.21	-1.2464	2.74e-12	2.09e-10
	ENSGALG00000035332	1.14667	0.483333	-1.2464	0.025684	0.106678
	ENSGALG00000043053	13.2367	5.58	-1.2462	9.37e-06	0.000172155
	ENSGALG00000006864	8.33	3.51333	-1.2455	1.64e-07	4.94e-06
	ENSGALG00000007305	2.38667	1.00667	-1.2454	0.00597136	0.0355532
	ENSGALG00000010858	4.15667	1.75333	-1.2453	0.00208341	0.0154078
	ENSGALG00000052089	20.8267	8.78667	-1.245	2.49e-05	0.000393314
	ENSGALG00000051929	38.4467	16.2467	-1.2427	3.98e-14	3.94e-12
	ENSGALG00000048210	19.6433	8.30333	-1.2423	0.00146447	0.011634
	ENSGALG00000001028	1.84	0.78	-1.2382	0.0182335	0.0823256
	ENSGALG00000043611	3.88	1.64667	-1.2365	0.000283234	0.00307741
	ENSGALG00000015123	2.29333	0.973333	-1.2364	0.00355568	0.0236602
	ENSGALG00000053846	10.1933	4.33	-1.2352	4.15e-06	8.6e-05
	ENSGALG00000053095	10.23	4.34667	-1.2348	6.22e-05	0.0008609
	ENSGALG00000016734	43.7433	18.59	-1.2345	7.47e-15	8e-13
	ENSGALG00000034399	62.9467	26.7667	-1.2337	1.09e-05	0.000196611
	ENSGALG00000052319	120.707	51.3433	-1.2333	5.15e-05	0.000733104
	ENSGALG00000002103	5.91667	2.51667	-1.2333	0.000223002	0.00251917
	ENSGALG00000007899	18.5333	7.9	-1.2302	7.11e-06	0.000134899
	ENSGALG00000011145	2.78333	1.18667	-1.2299	0.00889658	0.0480939
	ENSGALG00000015253	460.357	196.32	-1.2295	2.02e-11	1.34e-09
	ENSGALG00000045218	17.57	7.49667	-1.2288	1.56e-08	5.87e-07
	ENSGALG00000000920	3.43333	1.46667	-1.2271	0.00205203	0.0152494
	ENSGALG00000016567	47.0833	20.12	-1.2266	1.77e-11	1.18e-09
	ENSGALG00000051419	12.2	5.21667	-1.2257	1.35e-07	4.16e-06
	ENSGALG00000052168	4.34	1.85667	-1.225	0.00152589	0.0120165
	ENSGALG00000014662	4.71	2.01667	-1.2238	7.61e-05	0.0010227
	ENSGALG00000054776	7.9	3.38333	-1.2234	6.07e-06	0.000118173
	ENSGALG00000047859	5.53333	2.37	-1.2233	0.00211428	0.0155956
	ENSGALG00000028294	14.5533	6.23667	-1.2225	5.55e-06	0.000109263
	ENSGALG00000002015	3.79	1.62667	-1.2203	0.00946529	0.0502427
	ENSGALG00000036925	24.9133	10.6967	-1.2198	4.94e-06	9.94e-05
	ENSGALG00000007522	64.0533	27.51	-1.2193	2.1e-13	1.88e-11
	ENSGALG00000015842	50.5567	21.7133	-1.2193	1.38e-08	5.24e-07
	ENSGALG00000038242	50.67	21.7833	-1.2179	5.23e-06	0.000103985
	ENSGALG00000034347	3.93333	1.69333	-1.2159	0.00165355	0.0128026
	ENSGALG00000033618	60.9333	26.25	-1.2149	2.53e-07	7.28e-06
	MSTRG.5159	9.78	4.21333	-1.2149	0.000697918	0.00643804
	MSTRG.12132	26.11	11.2533	-1.2143	8.36e-05	0.00110829
	ENSGALG00000013155	3.79667	1.63667	-1.214	0.000122895	0.00153454
	ENSGALG00000000558	134.017	57.83	-1.2125	2.12e-15	2.53e-13
	ENSGALG00000033919	25.1433	10.8533	-1.212	5.54e-05	0.000780794
	ENSGALG00000035760	72.05	31.1467	-1.2099	6.66e-06	0.000127823
	ENSGALG00000011991	55.87	24.1633	-1.2093	3.56e-11	2.21e-09
	ENSGALG00000027874	138.52	59.9367	-1.2086	6.66e-15	7.25e-13
	ENSGALG00000055026	44.7967	19.4	-1.2073	6.25e-11	3.7e-09
	ENSGALG00000040424	2.49333	1.08	-1.207	0.00447884	0.0284214
	ENSGALG00000046160	10.4	4.50667	-1.2065	3.49e-05	0.000527884
	ENSGALG00000005572	31.7467	13.7867	-1.2033	4.23e-15	4.79e-13
	ENSGALG00000020985	4.95	2.15	-1.2031	0.000496915	0.00487996
	ENSGALG00000014988	41.3233	17.95	-1.203	5.03e-17	7.37e-15
	ENSGALG00000048627	21.1767	9.2	-1.2028	3.68e-07	1.01e-05
	ENSGALG00000047665	4.62333	2.01	-1.2017	0.0027749	0.0193099
	ENSGALG00000002121	16.0667	6.98667	-1.2014	8.16e-09	3.32e-07
	ENSGALG00000010497	1.81667	0.79	-1.2014	0.00574803	0.0345152
	ENSGALG00000012055	7.19667	3.13	-1.2012	5.95e-05	0.000828304
	ENSGALG00000006120	1.00333	0.436667	-1.2002	0.0307796	0.121846
	ENSGALG00000036847	11.84	5.16	-1.1982	1.28e-05	0.000224397
	ENSGALG00000001445	2.47	1.07667	-1.1979	0.00889868	0.0480939
	ENSGALG00000034236	16.48	7.19667	-1.1953	2.11e-05	0.000344886
	MSTRG.7189	18.2633	8	-1.1909	4.5e-05	0.000657485
	ENSGALG00000051135	32.57	14.27	-1.1906	1.16e-06	2.82e-05
	MSTRG.4540	2.16	0.946667	-1.1901	0.00306976	0.0209587
	ENSGALG00000008043	8.35667	3.66333	-1.1898	0.000454535	0.00453306
	ENSGALG00000042375	10.36	4.54333	-1.1892	1e-05	0.000182418
	ENSGALG00000035494	1.50333	0.66	-1.1876	0.0399918	0.147763
	ENSGALG00000005043	27.89	12.2533	-1.1866	2.19e-07	6.39e-06
	ENSGALG00000049072	10.0267	4.40667	-1.1861	5.83e-05	0.000815325
	ENSGALG00000008704	37.5967	16.53	-1.1855	7.17e-15	7.72e-13
	ENSGALG00000012692	50.11	22.0367	-1.1852	0.000284415	0.00308687
	MSTRG.3093	1.61333	0.71	-1.1842	0.0273529	0.111769
	ENSGALG00000030025	48.1567	21.1933	-1.1841	2e-06	4.55e-05
	ENSGALG00000054582	5.24667	2.31	-1.1835	0.000136178	0.00167002
	ENSGALG00000008231	138	60.7933	-1.1827	4.11e-16	5.29e-14
	ENSGALG00000047782	4.26	1.87667	-1.1827	0.000236259	0.00263621
	ENSGALG00000047963	13.33	5.87333	-1.1824	7.22e-06	0.000136524
	ENSGALG00000034986	15.5767	6.86667	-1.1817	0.000143156	0.0017406
	ENSGALG00000054294	13.1933	5.81667	-1.1815	0.000116705	0.00146735
	ENSGALG00000032190	60.9233	26.8867	-1.1801	1.29e-09	6.09e-08
	MSTRG.3092	14.2033	6.27333	-1.1789	3.8e-05	0.000567509
	MSTRG.14386	83.8833	37.06	-1.1785	1.16e-07	3.63e-06
	ENSGALG00000016483	107.863	47.66	-1.1784	9.96e-16	1.22e-13
	ENSGALG00000011894	17.4933	7.73	-1.1783	1.08e-08	4.24e-07
	ENSGALG00000008914	8.48667	3.75	-1.1783	6.57e-05	0.000902836
	ENSGALG00000027583	24.1233	10.6667	-1.1773	2.51e-05	0.000395693
	MSTRG.11717	1.73333	0.766667	-1.1769	0.00990768	0.0518236
	ENSGALG00000037744	14.62	6.46667	-1.1768	2.03e-07	5.97e-06
	ENSGALG00000047631	29.28	12.9533	-1.1766	4.38e-15	4.88e-13
	ENSGALG00000031105	10.3167	4.57	-1.1747	4.03e-05	0.000598232
	ENSGALG00000051385	8.95333	3.96667	-1.1745	7.97e-05	0.00106303
	ENSGALG00000008466	52.98	23.4767	-1.1742	0.000238313	0.00265747
	ENSGALG00000002326	93.5333	41.5067	-1.1721	1.69e-17	2.61e-15
	ENSGALG00000000209	190.387	84.61	-1.17	4.05e-06	8.42e-05
	ENSGALG00000039712	2.49333	1.11	-1.1675	0.00125753	0.0103164
	ENSGALG00000001816	115.71	51.5333	-1.1669	9.94e-06	0.000181211
	ENSGALG00000028081	2.56667	1.14333	-1.1666	0.00326383	0.0220422
	ENSGALG00000026161	1.01	0.45	-1.1664	0.0446031	0.159452
	ENSGALG00000001633	10.0467	4.47667	-1.1662	5.44e-06	0.000107584
	ENSGALG00000009173	29.7267	13.2467	-1.1661	1.83e-15	2.21e-13
	ENSGALG00000037896	33.0667	14.7433	-1.1653	0.00100919	0.00864843
	ENSGALG00000002729	34.9733	15.6033	-1.1644	2.7e-14	2.71e-12
	ENSGALG00000030350	1.36667	0.61	-1.1638	0.0293754	0.117596
	ENSGALG00000014995	2.30333	1.03	-1.1611	0.00391061	0.0255273
	ENSGALG00000010269	1.80333	0.806667	-1.1606	0.0100369	0.0523131
	ENSGALG00000005797	3	1.34333	-1.1591	0.00127656	0.0104325
	ENSGALG00000002484	23.05	10.3267	-1.1584	5.82e-11	3.47e-09
	ENSGALG00000009262	1.12333	0.503333	-1.1582	0.0240792	0.101645
	ENSGALG00000053246	3.69667	1.65667	-1.1579	0.0256049	0.106461
	ENSGALG00000055106	926.54	415.38	-1.1574	4.29e-08	1.49e-06
	ENSGALG00000001234	1.71	0.766667	-1.1573	0.010417	0.0538031
	ENSGALG00000009081	95.3633	42.76	-1.1572	9.42e-14	8.85e-12
	ENSGALG00000029424	49.46	22.2367	-1.1533	6.25e-13	5.3e-11
	ENSGALG00000027140	2.61667	1.17667	-1.153	0.00759702	0.0427407
	ENSGALG00000001006	7.27667	3.27333	-1.1525	2.25e-06	5.05e-05
	ENSGALG00000011376	14.7667	6.64667	-1.1516	0.000170268	0.0020125
	MSTRG.12338	2.54	1.14333	-1.1516	0.00765506	0.0429339
	ENSGALG00000020788	11.4967	5.18	-1.1502	0.000489757	0.00481679
	ENSGALG00000002888	25.6667	11.5667	-1.1499	5.36e-08	1.81e-06
	ENSGALG00000004491	8.52	3.84	-1.1497	1.33e-06	3.17e-05
	ENSGALG00000009809	26.32	11.8767	-1.148	2.74e-05	0.000428035
	ENSGALG00000019157	5.03	2.27	-1.1479	0.000600582	0.0057094
	ENSGALG00000004778	1.13	0.51	-1.1478	0.038263	0.143429
	ENSGALG00000039219	98.94	44.6767	-1.147	3.75e-08	1.31e-06
	ENSGALG00000033245	8.02667	3.62667	-1.1462	0.000119542	0.00149889
	ENSGALG00000034042	5.26	2.37667	-1.1461	9.81e-05	0.00126847
	ENSGALG00000043389	5.74667	2.59667	-1.1461	0.00965425	0.050974
	ENSGALG00000009491	18.29	8.26667	-1.1457	1.14e-07	3.58e-06
	ENSGALG00000037784	238.27	107.843	-1.1437	8.03e-06	0.00014987
	ENSGALG00000011296	21.0267	9.52667	-1.1422	8.89e-09	3.57e-07
	ENSGALG00000049484	42.2433	19.1633	-1.1404	0.000285068	0.00309228
	ENSGALG00000051548	5.43333	2.46667	-1.1393	9.23e-05	0.0012033
	ENSGALG00000003554	7.36333	3.35667	-1.1333	6.64e-05	0.000908623
	ENSGALG00000012816	3.66333	1.67	-1.1333	0.00062324	0.00587432
	MSTRG.7133	1.51333	0.69	-1.1331	0.0159993	0.0747979
	ENSGALG00000029644	1.51333	0.69	-1.1331	0.0281993	0.114336
	ENSGALG00000018287	5.52333	2.52	-1.1321	0.000148018	0.00178662
	ENSGALG00000049487	3.18333	1.45333	-1.1312	0.00523374	0.0321218
	ENSGALG00000046971	26.9867	12.3233	-1.1309	3.97e-10	2.06e-08
	ENSGALG00000049728	1.82333	0.833333	-1.1296	0.0185831	0.0834688
	ENSGALG00000002769	29.6867	13.5733	-1.129	3.86e-08	1.35e-06
	ENSGALG00000049448	4.64333	2.12333	-1.1288	4.06e-05	0.000601657
	ENSGALG00000017168	7.48333	3.42333	-1.1283	0.00028868	0.00312634
	MSTRG.8035	4.81333	2.20333	-1.1273	0.000159801	0.0019012
	ENSGALG00000008319	88.3367	40.5033	-1.125	3.07e-05	0.000470802
	ENSGALG00000033039	3.62667	1.66333	-1.1246	0.000765137	0.00691087
	ENSGALG00000016635	496.75	227.863	-1.1244	3.31e-07	9.21e-06
	ENSGALG00000029545	13.5733	6.22667	-1.1242	4.81e-09	2.03e-07
	ENSGALG00000054106	17.8367	8.18333	-1.1241	0.000105839	0.00135096
	ENSGALG00000028608	6.82	3.13	-1.1236	2.28e-05	0.000366581
	ENSGALG00000037812	4.97	2.28333	-1.1221	0.00314884	0.0214328
	MSTRG.7882	4.98333	2.29	-1.1218	0.000662743	0.00616209
	ENSGALG00000053244	4.9	2.25333	-1.1207	0.00108866	0.00919112
	ENSGALG00000047838	1.95667	0.9	-1.1204	0.00704585	0.0403349
	ENSGALG00000043026	4.51333	2.07667	-1.1199	0.000115565	0.00145585
	ENSGALG00000053585	1.63	0.75	-1.1199	0.0410704	0.150874
	ENSGALG00000048570	2.06667	0.953333	-1.1163	0.016969	0.0780314
	ENSGALG00000014128	1.72667	0.796667	-1.1159	0.0087357	0.0475201
	ENSGALG00000035028	32.8	15.15	-1.1144	1.63e-06	3.81e-05
	ENSGALG00000046486	9.31	4.3	-1.1144	2.96e-06	6.42e-05
	ENSGALG00000040101	8.08667	3.73667	-1.1138	0.00021715	0.00246425
	ENSGALG00000047018	1.90333	0.88	-1.113	0.0118861	0.0594184
	ENSGALG00000002831	103.83	48.0967	-1.1102	4.59e-05	0.000666112
	ENSGALG00000047569	3.81333	1.77	-1.1073	0.00977469	0.0513649
	ENSGALG00000005553	2.81333	1.30667	-1.1064	0.0177374	0.080634
	ENSGALG00000033626	283.25	131.573	-1.1062	1.85e-08	6.89e-07
	ENSGALG00000036635	19.64	9.12333	-1.1062	2.06e-05	0.000337665
	ENSGALG00000023612	39.0833	18.1567	-1.1061	7.24e-07	1.86e-05
	ENSGALG00000021972	68.3233	31.7767	-1.1044	3.41e-09	1.5e-07
	ENSGALG00000012715	51.52	23.9667	-1.1041	2.49e-14	2.52e-12
	ENSGALG00000003675	83.5133	38.88	-1.103	3.36e-21	7.61e-19
	ENSGALG00000006413	52.2867	24.3467	-1.1027	6.52e-11	3.84e-09
	ENSGALG00000051244	4.22667	1.97	-1.1013	0.00984686	0.0516351
	ENSGALG00000050887	2.71	1.26333	-1.1011	0.00527633	0.0323333
	ENSGALG00000010789	9.64	4.49667	-1.1002	1.15e-07	3.59e-06
	ENSGALG00000045403	13.68	6.38667	-1.0989	1.08e-06	2.67e-05
	MSTRG.10240	7.75333	3.62	-1.0988	0.000609829	0.00577525
	ENSGALG00000053272	5.07667	2.37333	-1.097	0.000380872	0.00393825
	ENSGALG00000006034	2.63	1.23	-1.0964	0.0054538	0.0332571
	ENSGALG00000038688	60.8	28.4467	-1.0958	3.66e-07	1.01e-05
	ENSGALG00000043758	152.153	71.2033	-1.0955	4.99e-14	4.87e-12
	ENSGALG00000020939	5.78333	2.70667	-1.0954	0.0070941	0.0405035
	ENSGALG00000010417	1.15333	0.54	-1.0948	0.0369716	0.139853
	ENSGALG00000016702	117.63	55.1267	-1.0934	4.51e-10	2.31e-08
	MSTRG.14114	8.50333	3.98667	-1.0928	2.61e-05	0.000409525
	ENSGALG00000004386	17.1733	8.05667	-1.0919	2.82e-05	0.000439137
	ENSGALG00000046788	1.89667	0.89	-1.0916	0.0105031	0.0541496
	ENSGALG00000005599	1.03	0.483333	-1.0916	0.046746	0.165099
	ENSGALG00000008120	48.7367	22.8833	-1.0907	3.04e-05	0.000467253
	ENSGALG00000006562	14.8633	6.98333	-1.0898	8.66e-09	3.5e-07
	ENSGALG00000052329	5.00667	2.35333	-1.0891	0.00145122	0.0115555
	ENSGALG00000054241	9.04667	4.25333	-1.0888	1.62e-05	0.000276204
	ENSGALG00000051260	14.2533	6.71	-1.0869	8.93e-05	0.0011711
	ENSGALG00000006822	5.19	2.44333	-1.0869	0.0172842	0.0791541
	MSTRG.7654	7.85667	3.7	-1.0864	0.000146877	0.00177608
	ENSGALG00000014582	88.81	41.8633	-1.085	6.7e-17	9.67e-15
	ENSGALG00000003636	6.18333	2.91667	-1.0841	0.00430841	0.0275197
	ENSGALG00000009301	244.307	115.273	-1.0836	7.81e-13	6.51e-11
	ENSGALG00000003594	1.49	0.703333	-1.083	0.0441345	0.158404
	ENSGALG00000051668	12.2833	5.80333	-1.0817	0.000128095	0.00159247
	ENSGALG00000006273	5.63667	2.66333	-1.0816	0.000438101	0.00441559
	ENSGALG00000036867	128.58	60.7667	-1.0813	0.000207917	0.00238392
	ENSGALG00000012705	20.0433	9.47667	-1.0807	2.56e-10	1.37e-08
	ENSGALG00000042297	49.88	23.5967	-1.0799	2.21e-09	9.97e-08
	ENSGALG00000054154	17.1233	8.10333	-1.0794	2.32e-05	0.000372399
	ENSGALG00000000504	2.58333	1.22333	-1.0784	0.00542653	0.033162
	ENSGALG00000052318	15.78	7.48333	-1.0763	1.01e-05	0.000183028
	ENSGALG00000043725	742.4	352.107	-1.0762	0.000109741	0.00139122
	ENSGALG00000000625	44.0067	20.8733	-1.0761	1.68e-06	3.9e-05
	ENSGALG00000008326	11.4867	5.45	-1.0756	1.54e-07	4.67e-06
	ENSGALG00000030099	21.55	10.2333	-1.0744	4.03e-06	8.4e-05
	ENSGALG00000040471	105.25	50.0167	-1.0733	7.12e-12	5.06e-10
	ENSGALG00000014804	2.10333	1	-1.0727	0.0113446	0.0574256
	ENSGALG00000035254	31.51	14.99	-1.0718	1.23e-05	0.000217405
	ENSGALG00000002579	9.16	4.36	-1.071	1.12e-06	2.75e-05
	MSTRG.9308	16.4667	7.84333	-1.07	1.78e-07	5.32e-06
	ENSGALG00000049289	10.8333	5.16667	-1.0682	0.00233002	0.0167951
	ENSGALG00000021039	2.61333	1.24667	-1.0678	0.0315856	0.124222
	ENSGALG00000021542	2.54333	1.21333	-1.0677	0.0322348	0.125993
	ENSGALG00000006919	6.81667	3.25333	-1.0671	4.11e-05	0.000608734
	ENSGALG00000014701	8.11667	3.87667	-1.0661	8.92e-06	0.00016467
	ENSGALG00000043787	12.8267	6.12667	-1.066	1.8e-06	4.15e-05
	ENSGALG00000044463	2.39333	1.14333	-1.0658	0.00563569	0.0340742
	ENSGALG00000042612	42.1867	20.16	-1.0653	3.82e-05	0.000570234
	ENSGALG00000047814	1.38	0.66	-1.0641	0.0386164	0.144131
	ENSGALG00000009012	20.8	9.95333	-1.0633	1.16e-09	5.49e-08
	ENSGALG00000025950	498.737	238.757	-1.0627	1.38e-12	1.11e-10
	ENSGALG00000000107	13.3467	6.39333	-1.0618	3.3e-06	7.04e-05
	MSTRG.10144	7.32	3.50667	-1.0617	0.000120191	0.0015036
	ENSGALG00000007808	46.3	22.19	-1.0611	1.28e-14	1.33e-12
	ENSGALG00000048488	75.46	36.1733	-1.0608	0.000204838	0.0023554
	ENSGALG00000036894	82.6533	39.6667	-1.0591	0.000207016	0.00237496
	ENSGALG00000030904	1776.59	852.76	-1.0589	0.000761658	0.00688257
	ENSGALG00000003562	1.91667	0.92	-1.0589	0.0473853	0.166725
	ENSGALG00000051339	23.5067	11.2867	-1.0585	1.28e-05	0.000224397
	ENSGALG00000048605	7.04333	3.38333	-1.0578	0.00223673	0.0163056
	ENSGALG00000041845	13.93	6.69333	-1.0574	7.94e-08	2.59e-06
	ENSGALG00000028407	2.99	1.43667	-1.0574	0.0251841	0.105194
	MSTRG.14071	2.15	1.03333	-1.057	0.0120079	0.0598773
	ENSGALG00000002201	73.9333	35.54	-1.0568	9.13e-11	5.18e-09
	ENSGALG00000053019	12.76	6.14	-1.0553	2.04e-05	0.000334741
	ENSGALG00000011592	212.633	102.35	-1.0549	4.27e-10	2.2e-08
	ENSGALG00000006857	16.76	8.07667	-1.0532	3.35e-08	1.19e-06
	ENSGALG00000009205	7.29	3.51333	-1.0531	9.3e-06	0.000171002
	ENSGALG00000006836	13.4233	6.47	-1.0529	4.46e-05	0.000652269
	ENSGALG00000026221	8.04667	3.88333	-1.0511	0.000503641	0.00493871
	ENSGALG00000003925	38.3733	18.5267	-1.0505	3.77e-07	1.03e-05
	ENSGALG00000026553	11.85	5.72333	-1.05	2.13e-05	0.000346267
	ENSGALG00000011238	732.557	353.977	-1.0493	8.9e-05	0.00116818
	ENSGALG00000006715	95.9567	46.39	-1.0486	0.000277287	0.00301938
	ENSGALG00000051458	2.63667	1.27667	-1.0463	0.0166591	0.0769798
	ENSGALG00000043926	3.29667	1.59667	-1.0459	0.00678766	0.0392289
	ENSGALG00000031812	2.87667	1.39333	-1.0459	0.0344306	0.132481
	ENSGALG00000006009	24.5667	11.9	-1.0457	4.19e-06	8.66e-05
	ENSGALG00000049505	22.1167	10.7233	-1.0444	0.000469596	0.00466225
	ENSGALG00000010934	54.3767	26.37	-1.0441	1.42e-12	1.14e-10
	ENSGALG00000026465	10.2333	4.96333	-1.0439	0.000197346	0.00228242
	ENSGALG00000033009	6.8	3.3	-1.0431	3.83e-05	0.000571083
	ENSGALG00000015410	10.96	5.32	-1.0427	1.61e-05	0.000273234
	ENSGALG00000049618	2.31333	1.12333	-1.0422	0.0283774	0.114801
	ENSGALG00000026736	3.41667	1.66	-1.0414	0.000938886	0.00816901
	ENSGALG00000034458	51.1333	24.8767	-1.0395	4.13e-12	3.05e-10
	ENSGALG00000051992	7.43667	3.62	-1.0387	0.000423101	0.00429265
	ENSGALG00000007381	45.4767	22.16	-1.0372	0.00299757	0.0205719
	ENSGALG00000007382	6.36	3.1	-1.0368	2.36e-05	0.000377342
	ENSGALG00000041744	3.05	1.48667	-1.0367	0.0250033	0.104593
	ENSGALG00000047166	3.61	1.76	-1.0364	0.00409585	0.0264589
	ENSGALG00000023120	44.02	21.4633	-1.0363	3.46e-08	1.22e-06
	ENSGALG00000050012	18.9833	9.26333	-1.0351	0.00227687	0.0165196
	ENSGALG00000038853	22.6833	11.07	-1.035	0.000101365	0.00130258
	ENSGALG00000009689	9.12333	4.45333	-1.0347	1.01e-06	2.5e-05
	ENSGALG00000053187	54.94	26.82	-1.0345	1.43e-05	0.000245515
	MSTRG.2135	1.84333	0.9	-1.0343	0.0162601	0.0756451
	ENSGALG00000042418	3.29667	1.61	-1.0339	0.00603353	0.0358698
	ENSGALG00000051676	2.17	1.06	-1.0336	0.00740781	0.0419369
	ENSGALG00000034967	29.65	14.4867	-1.0333	2.28e-08	8.34e-07
	ENSGALG00000023395	1.61	0.786667	-1.0332	0.0305108	0.12095
	ENSGALG00000035850	17.01	8.31667	-1.0323	1.16e-06	2.83e-05
	ENSGALG00000052741	91.4167	44.72	-1.0315	4.49e-08	1.54e-06
	ENSGALG00000048814	30.6333	14.9867	-1.0314	0.000587675	0.0056135
	ENSGALG00000047610	324.88	158.953	-1.0313	0.000475738	0.00470985
	ENSGALG00000048069	99.4833	48.6867	-1.0309	0.00287883	0.0198813
	ENSGALG00000028466	74.5367	36.4933	-1.0303	0.000103863	0.00133025
	ENSGALG00000003987	2.43667	1.19333	-1.0299	0.0270063	0.110647
	ENSGALG00000025751	14.1333	6.92333	-1.0296	4.7e-09	1.98e-07
	ENSGALG00000054637	2.80333	1.37333	-1.0295	0.0376475	0.141744
	ENSGALG00000006097	1181.21	578.847	-1.029	7.41e-05	0.0010011
	ENSGALG00000016292	3.53667	1.73333	-1.0288	0.00132193	0.0107153
	ENSGALG00000013102	41.61	20.3967	-1.0286	1.96e-14	2.01e-12
	ENSGALG00000050959	4.83333	2.37	-1.0281	0.00296337	0.0203723
	ENSGALG00000036785	94.0433	46.1167	-1.028	2.3e-05	0.00036913
	ENSGALG00000048256	1.39333	0.683333	-1.0279	0.0249638	0.104471
	ENSGALG00000052497	7.08667	3.47667	-1.0274	0.000426115	0.00431444
	ENSGALG00000004420	35.3233	17.3333	-1.0271	2.58e-05	0.000405404
	ENSGALG00000049761	2.59667	1.27667	-1.0243	0.00982683	0.0515572
	ENSGALG00000027822	15.75	7.74667	-1.0237	1.02e-06	2.53e-05
	ENSGALG00000016776	9.50667	4.67667	-1.0235	7.23e-07	1.86e-05
	ENSGALG00000007489	5.08	2.5	-1.0229	0.00338505	0.0227298
	ENSGALG00000006775	268.74	132.333	-1.022	5.29e-11	3.19e-09
	ENSGALG00000008681	47.3833	23.3633	-1.0201	5.23e-11	3.17e-09
	MSTRG.14318	122.183	60.26	-1.0198	6.01e-10	3.02e-08
	ENSGALG00000052240	20.0267	9.89333	-1.0174	2.03e-10	1.11e-08
	MSTRG.15098	1.72667	0.853333	-1.0168	0.0417829	0.152604
	ENSGALG00000040044	4.51	2.23	-1.0161	0.000202504	0.00232991
	ENSGALG00000000674	216.647	107.157	-1.0156	8.96e-06	0.000165248
	ENSGALG00000036441	172.26	85.2167	-1.0154	5.42e-06	0.000107266
	ENSGALG00000005613	25.38	12.56	-1.0149	1.74e-08	6.49e-07
	ENSGALG00000010818	66.61	32.98	-1.0141	9.07e-10	4.39e-08
	ENSGALG00000012541	7.68	3.80333	-1.0138	0.00473261	0.0296678
	ENSGALG00000009400	10.46	5.18333	-1.0129	7.6e-07	1.94e-05
	ENSGALG00000010364	151.803	75.2633	-1.0122	2.87e-10	1.53e-08
	ENSGALG00000000336	113.773	56.45	-1.0111	8e-07	2.03e-05
	ENSGALG00000012265	274.867	136.387	-1.011	0.000137923	0.00168934
	ENSGALG00000014117	3.30333	1.64	-1.0102	0.00145801	0.0115965
	ENSGALG00000048923	16.69	8.28667	-1.0101	7.61e-05	0.0010227
	ENSGALG00000037603	75.97	37.73	-1.0097	5.17e-06	0.000102863
	ENSGALG00000021362	3.57	1.77333	-1.0095	0.0143333	0.0688854
	ENSGALG00000036175	39.94	19.84	-1.0094	0.00247299	0.0176089
	ENSGALG00000012260	2.15333	1.07	-1.009	0.0112408	0.0570518
	ENSGALG00000001316	47.9067	23.8067	-1.0089	1.52e-06	3.56e-05
	ENSGALG00000047455	4.32667	2.15	-1.0089	0.0176931	0.0805246
	ENSGALG00000003241	2.89	1.43667	-1.0083	0.0227084	0.0969892
	ENSGALG00000005662	158.56	78.8367	-1.0081	6.43e-14	6.12e-12
	ENSGALG00000039878	71.6433	35.62	-1.0081	7.35e-06	0.000138906
	ENSGALG00000016617	59.5533	29.61	-1.0081	0.00261317	0.0184292
	ENSGALG00000012505	24.15	12.01	-1.0078	0.000174795	0.00205624
	ENSGALG00000005071	66.4933	33.0933	-1.0067	8.74e-09	3.52e-07
	ENSGALG00000016502	3.18	1.58333	-1.0061	0.0158037	0.0742154
	ENSGALG00000007093	38.5133	19.19	-1.005	7.27e-09	2.98e-07
	ENSGALG00000008473	95.82	47.7567	-1.0046	0.00150267	0.0118806
	ENSGALG00000004889	173.097	86.3633	-1.0031	0.0015003	0.0118666
	ENSGALG00000046826	72.06	35.9633	-1.0027	7.41e-05	0.0010011
	ENSGALG00000042708	39.4167	19.68	-1.0021	7.39e-12	5.24e-10
	ENSGALG00000045305	23.75	11.8633	-1.0014	2.26e-06	5.06e-05
	ENSGALG00000002783	74.08	37.01	-1.0012	6.06e-14	5.83e-12
	ENSGALG00000039742	1.49333	0.746667	-1	0.0288717	0.116231
	ENSGALG00000031997	2.99333	1.49667	-1	0.0478132	0.167826
	ENSGALG00000043671	24.2167	12.11	-0.9998	4.58e-09	1.94e-07
	ENSGALG00000006642	16.4833	8.24333	-0.9997	4.37e-08	1.51e-06
	ENSGALG00000008100	19.4567	9.74667	-0.9973	3.89e-08	1.35e-06
	ENSGALG00000005549	63.1767	31.6533	-0.997	4.08e-12	3.02e-10
	ENSGALG00000026179	1.47	0.736667	-0.9967	0.0478416	0.167897
	ENSGALG00000042871	11.83	5.93	-0.9963	0.00623106	0.0366936
	ENSGALG00000053478	6.24	3.13	-0.9954	9.2e-05	0.00119971
	ENSGALG00000006997	1.74667	0.876667	-0.9945	0.0372336	0.140577
	ENSGALG00000005321	775.83	389.453	-0.9943	0.000328729	0.00348429
	ENSGALG00000046729	5.42667	2.72667	-0.9929	0.000704085	0.00647095
	ENSGALG00000010315	27.58	13.86	-0.9927	1.71e-08	6.41e-07
	ENSGALG00000010926	201.193	101.12	-0.9925	6.93e-11	4.02e-09
	ENSGALG00000007993	117.693	59.2	-0.9914	1.3e-07	4.01e-06
	ENSGALG00000047139	17.4467	8.78	-0.9907	0.00149508	0.0118347
	ENSGALG00000054128	55.3967	27.8867	-0.9902	0.00165568	0.0128028
	ENSGALG00000016509	30.8267	15.5267	-0.9894	1.46e-12	1.16e-10
	ENSGALG00000050659	1.78667	0.9	-0.9893	0.0417035	0.152398
	ENSGALG00000012540	318.03	160.21	-0.9892	3.82e-05	0.000569808
	ENSGALG00000003539	11.5267	5.81	-0.9884	0.0124097	0.0615262
	ENSGALG00000027482	2.46	1.24	-0.9883	0.0286658	0.115654
	ENSGALG00000023542	4.86	2.45	-0.9882	0.0046991	0.0295321
	ENSGALG00000051152	6.34	3.19667	-0.9879	0.0171723	0.0787663
	ENSGALG00000005968	24.9633	12.6	-0.9864	0.000463145	0.004612
	ENSGALG00000049677	1.38	0.696667	-0.9861	0.0368784	0.13958
	ENSGALG00000050763	51.9533	26.2467	-0.9851	6.33e-07	1.65e-05
	ENSGALG00000037860	53.6967	27.1333	-0.9848	0.00337959	0.0227008
	ENSGALG00000053196	3.12	1.57667	-0.9847	0.0196116	0.0870286
	ENSGALG00000047929	116.017	58.63	-0.9846	0.000825358	0.00734605
	ENSGALG00000002561	5.42667	2.74333	-0.9841	0.00203027	0.0151271
	ENSGALG00000040773	4.18	2.11333	-0.984	0.00131883	0.0106989
	ENSGALG00000039710	162.507	82.1633	-0.9839	0.000362351	0.00378823
	MSTRG.14218	18.67	9.44	-0.9839	0.00571994	0.0344581
	ENSGALG00000015055	2.53	1.28	-0.983	0.00774813	0.0433217
	ENSGALG00000034305	97.2067	49.2067	-0.9822	9.17e-05	0.00119631
	ENSGALG00000026957	22.1933	11.24	-0.9815	4.16e-05	0.000613706
	ENSGALG00000045136	29.5067	14.9467	-0.9812	7.59e-07	1.94e-05
	ENSGALG00000047514	49.7633	25.22	-0.9805	3.55e-08	1.25e-06
	ENSGALG00000001640	43.5533	22.09	-0.9794	5.56e-06	0.000109263
	ENSGALG00000004517	23.06	11.7033	-0.9785	1.66e-05	0.00028142
	ENSGALG00000021685	1.72	0.873333	-0.9778	0.0323164	0.126196
	ENSGALG00000053028	105.793	53.82	-0.975	4.52e-05	0.000659436
	ENSGALG00000029047	12.9467	6.58667	-0.975	0.0214436	0.092882
	ENSGALG00000001209	162.18	82.5133	-0.9749	0.000433409	0.00437273
	ENSGALG00000054310	3.05667	1.55667	-0.9735	0.0153273	0.0725079
	ENSGALG00000003744	4.03333	2.05667	-0.9717	0.00958141	0.050697
	ENSGALG00000016590	4.13	2.10667	-0.9712	0.00234773	0.0168742
	ENSGALG00000001527	140.267	71.58	-0.9705	6.22e-07	1.63e-05
	ENSGALG00000013999	8.55	4.36333	-0.9705	2.34e-06	5.23e-05
	ENSGALG00000033790	51.4767	26.2733	-0.9703	0.000758824	0.00686319
	ENSGALG00000008291	23.6933	12.0967	-0.9699	1.41e-07	4.33e-06
	MSTRG.10202	8.23333	4.20333	-0.9699	3.63e-05	0.000546349
	ENSGALG00000050204	11.9067	6.08	-0.9696	9.7e-05	0.00125582
	ENSGALG00000031570	17.29	8.83	-0.9695	6.79e-05	0.000926492
	ENSGALG00000002615	9.71667	4.96333	-0.9692	0.000359132	0.00375861
	ENSGALG00000015026	26.4	13.4867	-0.969	2.08e-08	7.67e-07
	ENSGALG00000040947	13.83	7.07	-0.968	1.49e-05	0.000254968
	ENSGALG00000039786	105.55	53.97	-0.9677	5.66e-06	0.000111231
	MSTRG.1433	12.75	6.52	-0.9676	1.26e-07	3.9e-06
	ENSGALG00000036763	17.5867	8.99333	-0.9676	0.00223878	0.0163127
	ENSGALG00000021017	4.07	2.08333	-0.9661	0.00370455	0.0244262
	ENSGALG00000011224	16.0967	8.24333	-0.9655	0.0001985	0.00229444
	ENSGALG00000016843	6471.26	3314.08	-0.9654	8.79e-06	0.000162387
	ENSGALG00000039347	14.9967	7.68333	-0.9648	4.62e-05	0.000668883
	ENSGALG00000030554	4.12333	2.11333	-0.9643	0.0321286	0.125736
	ENSGALG00000007193	9.88667	5.07	-0.9635	0.000106591	0.00135907
	ENSGALG00000013034	36.0967	18.52	-0.9628	0.000656063	0.00611425
	ENSGALG00000030643	62.8367	32.26	-0.9619	1.43e-05	0.000246515
	ENSGALG00000049559	8.62	4.42667	-0.9615	0.0032827	0.0221546
	ENSGALG00000001325	1.83	0.94	-0.9611	0.0231709	0.0985
	ENSGALG00000050260	8.67667	4.46333	-0.959	0.00234363	0.0168647
	ENSGALG00000045671	20.83	10.7167	-0.9588	5.84e-05	0.000815368
	ENSGALG00000042656	5.80333	2.98667	-0.9583	0.000195935	0.00226874
	ENSGALG00000018946	4.09333	2.10667	-0.9583	0.00256043	0.0181149
	ENSGALG00000036742	112.323	57.8267	-0.9579	3.49e-15	3.99e-13
	ENSGALG00000010406	37.29	19.2	-0.9577	0.00165252	0.0128026
	ENSGALG00000005363	6.47667	3.33667	-0.9568	0.000262662	0.00288696
	ENSGALG00000012639	5.49	2.83	-0.956	0.0130783	0.0641229
	ENSGALG00000000478	47.2833	24.38	-0.9556	0.00181207	0.0137903
	ENSGALG00000011446	598.687	309.017	-0.9541	4.94e-06	9.94e-05
	ENSGALG00000002988	468.003	241.617	-0.9538	2.5e-09	1.12e-07
	ENSGALG00000040573	14.8867	7.7	-0.9511	4.42e-07	1.19e-05
	ENSGALG00000041533	115.77	59.88	-0.9511	0.000193191	0.0022448
	ENSGALG00000001849	8.88667	4.59667	-0.9511	0.0156911	0.0737561
	ENSGALG00000006172	5.79333	2.99667	-0.951	0.000561078	0.00540234
	MSTRG.1103	9.64667	4.99	-0.951	0.000635594	0.00595693
	ENSGALG00000016001	110.917	57.43	-0.9496	2.18e-07	6.35e-06
	ENSGALG00000042868	1.97	1.02	-0.9496	0.0229408	0.0977302
	ENSGALG00000053583	29.9	15.49	-0.9488	1.11e-08	4.32e-07
	ENSGALG00000001610	59.6567	30.9333	-0.9475	6.44e-06	0.000124331
	ENSGALG00000002427	4.47333	2.32	-0.9472	0.011558	0.058276
	ENSGALG00000052844	10.9833	5.69667	-0.9471	0.00292176	0.0201488
	ENSGALG00000010316	42.0667	21.8267	-0.9466	2.28e-05	0.000366581
	ENSGALG00000029731	96.6267	50.1833	-0.9452	1.04e-08	4.11e-07
	ENSGALG00000048178	27.0967	14.0767	-0.9448	0.00347606	0.0232469
	ENSGALG00000004842	8.76	4.55333	-0.944	0.00113004	0.00946422
	ENSGALG00000012117	12.5867	6.54333	-0.9438	0.000526344	0.00513102
	ENSGALG00000003118	14.74	7.66333	-0.9437	0.00284745	0.0197183
	ENSGALG00000042929	37.4833	19.4967	-0.943	0.000930905	0.00812085
	ENSGALG00000002018	88.1967	45.8933	-0.9424	0.000479059	0.00473731
	ENSGALG00000010881	13.0533	6.79333	-0.9422	8.44e-05	0.00111506
	ENSGALG00000000608	4.56	2.37333	-0.9421	0.0274591	0.112065
	ENSGALG00000003550	47.7067	24.87	-0.9398	3.85e-11	2.39e-09
	ENSGALG00000041949	12.95	6.76	-0.9379	1.18e-05	0.000209555
	ENSGALG00000050667	136.223	71.1467	-0.9371	2.41e-06	5.34e-05
	ENSGALG00000031343	40.4133	21.1167	-0.9364	8.37e-05	0.0011089
	ENSGALG00000001968	102.657	53.65	-0.9362	3.72e-17	5.65e-15
	ENSGALG00000041575	67.9633	35.5267	-0.9359	1.28e-10	7.15e-09
	ENSGALG00000046369	2.72667	1.42667	-0.9345	0.0199214	0.0879724
	ENSGALG00000015419	145.63	76.21	-0.9343	4.48e-06	9.12e-05
	ENSGALG00000027630	139.573	73.0533	-0.934	0.000446853	0.00448113
	ENSGALG00000037479	1.99333	1.04333	-0.934	0.0181841	0.0821622
	ENSGALG00000016034	403.277	211.22	-0.933	2.05e-07	6e-06
	ENSGALG00000003567	463.593	242.917	-0.9324	7.71e-07	1.97e-05
	ENSGALG00000010203	19.9967	10.48	-0.9321	1.29e-06	3.09e-05
	ENSGALG00000036502	38.9633	20.4333	-0.9312	0.000156504	0.00187356
	ENSGALG00000028444	5	2.62333	-0.9305	0.00988087	0.0517453
	ENSGALG00000014835	27.95	14.6667	-0.9303	0.00705988	0.040392
	ENSGALG00000039193	53.5267	28.11	-0.9292	0.00859751	0.046989
	ENSGALG00000005888	80.9167	42.55	-0.9273	2.46e-05	0.000389069
	ENSGALG00000054320	7.07333	3.72	-0.9271	0.0273739	0.111809
	ENSGALG00000007665	20.93	11.01	-0.9268	0.000132931	0.00163828
	ENSGALG00000005226	9.85667	5.18667	-0.9263	9.46e-05	0.00122744
	ENSGALG00000002690	50.13	26.3833	-0.926	3.85e-06	8.05e-05
	ENSGALG00000054915	7.62333	4.01667	-0.9244	0.000744406	0.00677277
	ENSGALG00000001717	280.067	147.58	-0.9243	0.00201789	0.0150518
	ENSGALG00000023621	152.36	80.29	-0.9242	6.45e-05	0.000887906
	ENSGALG00000016441	6.79667	3.58333	-0.9235	0.00425783	0.027249
	ENSGALG00000042587	5.17	2.72667	-0.923	0.00250881	0.0178257
	ENSGALG00000033705	135.543	71.54	-0.9219	7.87e-17	1.11e-14
	ENSGALG00000021128	174.943	92.3467	-0.9218	0.00164089	0.0127308
	ENSGALG00000004496	524.71	276.98	-0.9217	4.53e-05	0.000659527
	ENSGALG00000025712	12.59	6.64667	-0.9216	2.33e-06	5.21e-05
	ENSGALG00000051375	4.89	2.58333	-0.9206	0.00574536	0.0345152
	ENSGALG00000051176	5.16	2.72667	-0.9202	0.000649199	0.00605595
	ENSGALG00000016676	99.9167	52.84	-0.9191	1.34e-12	1.08e-10
	ENSGALG00000037980	11.5867	6.13	-0.9185	2.12e-05	0.000344886
	MSTRG.13638	2.50333	1.32667	-0.916	0.0216937	0.0937817
	ENSGALG00000029624	27.7567	14.7133	-0.9157	3.28e-08	1.17e-06
	ENSGALG00000003226	16.1133	8.54333	-0.9154	7.03e-06	0.000133993
	ENSGALG00000005774	60.2533	31.9533	-0.9151	7.3e-07	1.87e-05
	ENSGALG00000007779	243.687	129.287	-0.9145	5.02e-06	0.000100402
	ENSGALG00000020505	3.27333	1.73667	-0.9144	0.00656396	0.0382133
	ENSGALG00000021620	4.07	2.16	-0.914	0.0243926	0.102598
	ENSGALG00000039134	24.2667	12.8833	-0.9135	0.00393852	0.0256753
	ENSGALG00000037837	300.873	159.893	-0.912	0.001447	0.0115366
	ENSGALG00000034358	94.3433	50.1567	-0.9115	2.12e-05	0.000344886
	ENSGALG00000026822	96.9433	51.5433	-0.9114	0.000831054	0.00738881
	ENSGALG00000003282	187.557	99.7333	-0.9112	7.07e-10	3.48e-08
	ENSGALG00000033791	13.0133	6.92	-0.9111	0.00119498	0.00989577
	ENSGALG00000015077	65.2933	34.7267	-0.9109	0.000539123	0.00522744
	ENSGALG00000043925	10.8667	5.78333	-0.9099	0.000451947	0.0045163
	ENSGALG00000039071	31.7533	16.91	-0.909	4.63e-09	1.96e-07
	ENSGALG00000048979	1.6	0.853333	-0.9069	0.0405741	0.149419
	ENSGALG00000054033	5.01333	2.67667	-0.9053	0.000364298	0.00379861
	ENSGALG00000039643	12.2033	6.51667	-0.9051	0.00234391	0.0168647
	ENSGALG00000029917	15.8233	8.45	-0.905	1.83e-05	0.000304832
	ENSGALG00000002179	54	28.84	-0.9049	9.79e-09	3.88e-07
	ENSGALG00000012044	45.1	24.09	-0.9047	7.97e-07	2.03e-05
	ENSGALG00000001048	73.2333	39.1433	-0.9037	4.86e-09	2.04e-07
	ENSGALG00000053385	2.06333	1.10333	-0.9031	0.0292957	0.117433
	ENSGALG00000049475	18.75	10.03	-0.9026	0.00683778	0.03945
	ENSGALG00000052114	25.7933	13.8033	-0.902	0.0083423	0.04596
	MSTRG.10113	8771.46	4694.87	-0.9017	2.87e-07	8.12e-06
	ENSGALG00000003979	15.8733	8.49667	-0.9016	0.000197056	0.0022804
	ENSGALG00000053659	5.1	2.73	-0.9016	0.000904357	0.00793095
	ENSGALG00000006755	2.82667	1.51333	-0.9014	0.0148855	0.0709401
	ENSGALG00000052907	19.8667	10.6367	-0.9013	0.000590933	0.00563921
	ENSGALG00000048524	19.8533	10.63	-0.9012	0.000201782	0.00232429
	ENSGALG00000008365	25.7033	13.7633	-0.9011	0.000174135	0.00205091
	ENSGALG00000025809	15.1767	8.12667	-0.9011	0.00157979	0.0123627
	ENSGALG00000050166	19.1267	10.2433	-0.9009	0.00210593	0.0155455
	ENSGALG00000021658	3.61	1.93333	-0.9009	0.00712557	0.0406394
	ENSGALG00000021399	39.0133	20.8967	-0.9007	5.7e-08	1.92e-06
	ENSGALG00000026039	14.3567	7.69	-0.9007	2.16e-05	0.000349864
	ENSGALG00000052320	27.3633	14.6567	-0.9007	0.0182578	0.0824091
	ENSGALG00000005857	33.4933	17.9567	-0.8994	0.00759388	0.0427352
	ENSGALG00000007945	38.19	20.4767	-0.8992	3.53e-06	7.45e-05
	ENSGALG00000041927	54.3433	29.1467	-0.8988	3.1e-08	1.1e-06
	MSTRG.7981	3.2	1.71667	-0.8985	0.0116012	0.0584339
	MSTRG.9187	12.01	6.44333	-0.8984	0.0498153	0.172964
	ENSGALG00000048701	1.62667	0.873333	-0.8973	0.0487439	0.170313
	ENSGALG00000000201	40.0667	21.5267	-0.8963	2.37e-05	0.000378852
	ENSGALG00000004376	6.51333	3.5	-0.896	0.00104458	0.00887158
	ENSGALG00000031629	34.8333	18.7233	-0.8956	1.52e-08	5.73e-07
	MSTRG.8046	14.16	7.62333	-0.8933	0.00132723	0.0107495
	ENSGALG00000042238	19.24	10.36	-0.8931	2.36e-05	0.000377483
	ENSGALG00000012394	498.087	268.333	-0.8924	0.00133872	0.0108118
	ENSGALG00000029867	102.037	54.9733	-0.8923	0.00148976	0.0117972
	MSTRG.10112	6752.18	3640.16	-0.8914	4e-07	1.09e-05
	ENSGALG00000032419	82.2367	44.3367	-0.8913	2.84e-05	0.000440978
	ENSGALG00000011738	195.187	105.337	-0.8898	3.43e-09	1.5e-07
	ENSGALG00000008049	105.703	57.05	-0.8897	2.11e-14	2.14e-12
	ENSGALG00000003065	39.07	21.1267	-0.887	6.92e-08	2.27e-06
	ENSGALG00000007572	134.737	72.8667	-0.8868	0.00018764	0.00218799
	ENSGALG00000042739	301.663	163.16	-0.8867	6.72e-05	0.000918639
	ENSGALG00000003447	70.31	38.0533	-0.8857	0.000631553	0.00592464
	ENSGALG00000010208	8.53	4.61667	-0.8857	0.00816893	0.0452277
	ENSGALG00000040030	30.7	16.6167	-0.8856	0.0105591	0.054354
	ENSGALG00000048542	25.4333	13.7867	-0.8834	4.5e-08	1.54e-06
	ENSGALG00000002240	43.0067	23.3133	-0.8834	6.26e-07	1.64e-05
	ENSGALG00000037556	43.2567	23.45	-0.8833	4.56e-08	1.56e-06
	MSTRG.3783	7.47667	4.05333	-0.8833	0.00617581	0.0364545
	ENSGALG00000032702	64.14	34.7967	-0.8823	0.000942239	0.0081946
	ENSGALG00000009234	31.4	17.0467	-0.8813	7.38e-09	3.02e-07
	ENSGALG00000007287	102.06	55.42	-0.8809	0.000242269	0.00269555
	MSTRG.4122	24.9233	13.5633	-0.8778	0.00902125	0.0485325
	ENSGALG00000040840	31.4133	17.1067	-0.8768	4.99e-05	0.000714057
	ENSGALG00000055092	3.47	1.89	-0.8765	0.00275554	0.0192155
	ENSGALG00000030344	14.74	8.03	-0.8763	0.00169344	0.0130269
	ENSGALG00000036642	13.6067	7.41667	-0.8755	1.78e-05	0.000299253
	ENSGALG00000000528	11.3767	6.20333	-0.875	0.00118091	0.00979956
	ENSGALG00000049193	43.75	23.86	-0.8747	0.00374678	0.024603
	ENSGALG00000037935	70.4833	38.4467	-0.8744	0.000981478	0.00847338
	ENSGALG00000032723	6.40333	3.49333	-0.8742	0.0265685	0.109326
	ENSGALG00000047434	22.91	12.5033	-0.8737	7.11e-05	0.000965392
	ENSGALG00000051418	6.41667	3.50333	-0.8731	0.00129435	0.0105433
	ENSGALG00000015010	2.39333	1.30667	-0.8731	0.0174669	0.0797504
	ENSGALG00000054889	169.31	92.4467	-0.873	4.34e-06	8.88e-05
	ENSGALG00000048068	2.24	1.22333	-0.8727	0.0222587	0.0957617
	ENSGALG00000004333	23.9833	13.1	-0.8725	3.77e-05	0.000564232
	ENSGALG00000021572	17.3233	9.46333	-0.8723	0.00286957	0.0198507
	ENSGALG00000005298	101.833	55.64	-0.872	0.000389452	0.00400223
	ENSGALG00000054600	19.0867	10.4333	-0.8714	1.41e-05	0.000242673
	ENSGALG00000015346	23.1433	12.66	-0.8703	9.96e-05	0.00128434
	ENSGALG00000038589	18.8667	10.3267	-0.8695	3.24e-06	6.94e-05
	ENSGALG00000035499	43.1633	23.6267	-0.8694	0.000209546	0.00239813
	ENSGALG00000035202	1.82667	1	-0.8692	0.0343157	0.132115
	ENSGALG00000003601	144.963	79.3767	-0.8689	4.15e-05	0.000612951
	ENSGALG00000011937	445.54	244.053	-0.8684	2.75e-08	9.9e-07
	ENSGALG00000033198	2.3	1.26	-0.8682	0.0381162	0.142961
	ENSGALG00000006609	62.8	34.4567	-0.866	0.0044569	0.0283376
	ENSGALG00000036111	2.80667	1.54	-0.8659	0.0285697	0.115391
	ENSGALG00000031529	37.28	20.4567	-0.8658	0.00322015	0.0218435
	ENSGALG00000007324	83.3567	45.7767	-0.8647	5.8e-05	0.000811161
	ENSGALG00000045514	37.85	20.79	-0.8644	1.1e-05	0.000197814
	ENSGALG00000008337	15.37	8.44333	-0.8642	0.00148441	0.0117643
	ENSGALG00000048306	2.39667	1.31667	-0.8641	0.0197944	0.0875458
	ENSGALG00000030357	83.4067	45.83	-0.8639	1.96e-05	0.000324186
	ENSGALG00000016514	33.03	18.15	-0.8638	1.13e-06	2.76e-05
	ENSGALG00000016309	47.0267	25.8567	-0.8629	2.3e-06	5.15e-05
	ENSGALG00000011686	2.14	1.17667	-0.8629	0.0470194	0.1658
	ENSGALG00000047543	2.10333	1.15667	-0.8627	0.0364121	0.138166
	ENSGALG00000028172	20.81	11.4467	-0.8623	0.000249621	0.00277115
	ENSGALG00000030944	55.9833	30.8	-0.8621	2.41e-11	1.55e-09
	ENSGALG00000043583	12.9033	7.1	-0.8619	3.32e-06	7.08e-05
	ENSGALG00000031002	60.3	33.1833	-0.8617	1.87e-05	0.000310796
	ENSGALG00000041685	30.6167	16.8567	-0.861	0.00745755	0.0421107
	ENSGALG00000003741	151.843	83.62	-0.8607	0.000778155	0.00700621
	ENSGALG00000017155	4.08333	2.25	-0.8598	0.0385728	0.144049
	ENSGALG00000027069	148.6	81.8967	-0.8596	1.04e-07	3.3e-06
	ENSGALG00000008625	27.9733	15.4267	-0.8586	1.93e-05	0.000319353
	ENSGALG00000040553	6.71333	3.70333	-0.8582	0.000209926	0.00240005
	ENSGALG00000000966	26.7933	14.78	-0.8582	0.000989817	0.00852278
	ENSGALG00000049040	14.5833	8.04667	-0.8579	1.38e-05	0.000237978
	ENSGALG00000007585	12.6433	6.97667	-0.8578	2.38e-06	5.29e-05
	ENSGALG00000011184	32.27	17.8133	-0.8572	1.3e-07	4.02e-06
	ENSGALG00000051049	32.82	18.1233	-0.8567	0.000805786	0.00720612
	ENSGALG00000030773	207.06	114.35	-0.8566	3.95e-09	1.72e-07
	ENSGALG00000002631	24.2467	13.39	-0.8566	0.0069194	0.0397367
	ENSGALG00000004583	236.86	130.84	-0.8562	8.46e-07	2.13e-05
	ENSGALG00000051144	42.4533	23.4633	-0.8555	0.000167382	0.00198192
	ENSGALG00000030542	39.4667	21.8133	-0.8554	5.3e-07	1.41e-05
	ENSGALG00000002283	15.6567	8.65333	-0.8554	1.02e-05	0.000184308
	ENSGALG00000026189	30.6467	16.9433	-0.855	1.84e-07	5.46e-06
	ENSGALG00000006202	8.29	4.58333	-0.855	0.0010193	0.00871261
	ENSGALG00000006246	27.5567	15.2367	-0.8549	6.31e-07	1.64e-05
	ENSGALG00000032518	395.747	218.86	-0.8546	4.18e-09	1.8e-07
	ENSGALG00000009718	53.8067	29.7633	-0.8542	0.000177494	0.00208307
	ENSGALG00000008999	64.6833	35.79	-0.8538	0.00119309	0.00988417
	ENSGALG00000010412	27.2633	15.09	-0.8534	0.000303465	0.00325907
	ENSGALG00000052095	20.19	11.1767	-0.8532	0.00198886	0.0148519
	ENSGALG00000049853	10.7467	5.95333	-0.8521	1.51e-05	0.00025798
	ENSGALG00000052825	66.1733	36.68	-0.8513	1.73e-05	0.000291988
	ENSGALG00000043198	63.4567	35.1833	-0.8509	0.000565158	0.00543228
	ENSGALG00000001963	2.02	1.12	-0.8509	0.031013	0.122575
	ENSGALG00000001595	6.37667	3.53667	-0.8504	0.00951715	0.0503971
	ENSGALG00000033061	10.94	6.07333	-0.8491	0.00464845	0.02926
	MSTRG.10145	15.9767	8.87	-0.849	0.00104798	0.00889291
	ENSGALG00000050069	6.45333	3.58333	-0.8487	0.000657573	0.00612546
	ENSGALG00000003416	37.2633	20.6933	-0.8486	0.00027436	0.00299241
	ENSGALG00000017040	6.86667	3.81333	-0.8486	0.00454971	0.0287741
	ENSGALG00000045634	3.46	1.92333	-0.8472	0.015872	0.07439
	ENSGALG00000004372	71.87	39.9533	-0.8471	2.67e-09	1.19e-07
	MSTRG.7647	5.25667	2.92333	-0.8465	0.00101813	0.00870633
	MSTRG.14381	1.81	1.00667	-0.8464	0.0464818	0.16437
	MSTRG.14349	3.86333	2.15	-0.8455	0.0105129	0.0541861
	ENSGALG00000002707	5.13	2.85667	-0.8446	0.030636	0.121374
	ENSGALG00000033677	218.367	121.607	-0.8445	2.97e-07	8.37e-06
	ENSGALG00000038948	185.173	103.143	-0.8442	0.000524642	0.00512194
	ENSGALG00000033880	4.17	2.32333	-0.8439	0.00237251	0.0170274
	MSTRG.9910	8.72	4.86	-0.8434	0.0243805	0.102583
	ENSGALG00000006013	132.217	73.7167	-0.8428	5.68e-05	0.000796665
	MSTRG.3745	126.257	70.42	-0.8423	2.37e-08	8.66e-07
	MSTRG.14224	6.35333	3.54667	-0.841	0.00136697	0.0109865
	ENSGALG00000043033	31.8167	17.7667	-0.8406	1.15e-08	4.43e-07
	ENSGALG00000031122	14.5267	8.12	-0.8392	0.00162513	0.0126282
	MSTRG.14030	9.56667	5.35	-0.8385	0.0354229	0.135124
	ENSGALG00000037655	70.92	39.6667	-0.8383	0.000623787	0.0058767
	ENSGALG00000015453	7.52	4.20667	-0.8381	0.00455479	0.0287887
	ENSGALG00000005425	123.843	69.2933	-0.8377	9.43e-07	2.35e-05
	ENSGALG00000029276	97.3067	54.4533	-0.8375	2.57e-05	0.000404439
	ENSGALG00000000621	221.79	124.117	-0.8375	0.000640218	0.00598034
	ENSGALG00000012863	9.89333	5.53667	-0.8374	0.000438378	0.00441615
	ENSGALG00000031824	5.02	2.81	-0.8371	0.0160504	0.0749497
	MSTRG.4123	10.1533	5.68333	-0.8371	0.0396666	0.14688
	ENSGALG00000035029	26.3733	14.77	-0.8364	8.27e-06	0.000153758
	ENSGALG00000001258	240.54	134.71	-0.8364	0.00108607	0.00917307
	ENSGALG00000050760	51.4433	28.8167	-0.8361	0.000102018	0.00130998
	ENSGALG00000039173	29.2733	16.4	-0.8359	0.000220228	0.00249066
	ENSGALG00000001586	7.69667	4.31333	-0.8354	0.0013556	0.010926
	ENSGALG00000039452	2.86667	1.60667	-0.8353	0.0235683	0.0997817
	ENSGALG00000006934	12.6533	7.09667	-0.8343	0.00103794	0.00882272
	ENSGALG00000034284	46.38	26.0133	-0.8343	0.00353811	0.0235669
	ENSGALG00000028147	422.803	237.24	-0.8336	3.91e-12	2.91e-10
	ENSGALG00000001693	3.49	1.96	-0.8324	0.0169663	0.0780314
	ENSGALG00000007015	22.91	12.87	-0.832	0.000379599	0.00392732
	ENSGALG00000003933	83.6867	47.0167	-0.8318	0.00140016	0.011217
	ENSGALG00000010290	157.43	88.4567	-0.8317	0.000625715	0.00588373
	ENSGALG00000029599	53.5967	30.1367	-0.8306	0.00102933	0.00876825
	ENSGALG00000003891	135.847	76.43	-0.8298	1.09e-11	7.54e-10
	MSTRG.13538	5.81	3.27	-0.8292	0.0366822	0.13899
	ENSGALG00000028520	511.647	287.99	-0.8291	2.79e-07	7.91e-06
	ENSGALG00000002138	31.5767	17.7833	-0.8283	0.000261006	0.00287167
	ENSGALG00000033339	28.39	15.9933	-0.8279	0.0103939	0.0537255
	ENSGALG00000010468	25.3633	14.2967	-0.8271	0.000295267	0.00318901
	ENSGALG00000033567	40.6433	22.9133	-0.8268	0.00205807	0.0152885
	ENSGALG00000010795	11.8167	6.67	-0.8251	0.000728834	0.00664932
	ENSGALG00000006198	258.603	146.007	-0.8247	2.81e-05	0.000436967
	ENSGALG00000012559	38.52	21.7533	-0.8244	4.7e-05	0.000678451
	ENSGALG00000055022	29.3933	16.6033	-0.824	0.000438731	0.00441748
	ENSGALG00000051401	29.6633	16.76	-0.8237	0.00101087	0.00865538
	ENSGALG00000047532	3.48667	1.97	-0.8237	0.00484878	0.0302248
	ENSGALG00000041592	74.55	42.1233	-0.8236	0.00154688	0.0121673
	ENSGALG00000003774	66.7467	37.73	-0.823	5.54e-05	0.000780911
	ENSGALG00000047215	21.07	11.9167	-0.8222	4.31e-06	8.84e-05
	ENSGALG00000009095	5.68333	3.21667	-0.8212	0.00888149	0.0480282
	ENSGALG00000001604	12.33	6.98	-0.8209	8.06e-06	0.000150311
	ENSGALG00000052676	15.4933	8.77667	-0.8199	0.00147379	0.0116987
	ENSGALG00000047565	25.8067	14.6267	-0.8191	0.0125198	0.0619796
	ENSGALG00000019756	12.2767	6.96	-0.8188	0.00416912	0.0268452
	ENSGALG00000052530	2.54	1.44	-0.8188	0.0267047	0.109751
	ENSGALG00000027232	3.55667	2.01667	-0.8186	0.0350167	0.134011
	ENSGALG00000028142	8.14333	4.62	-0.8177	0.000771463	0.00695539
	ENSGALG00000012530	25.7833	14.6367	-0.8169	3.54e-05	0.000534776
	ENSGALG00000001607	21.0033	11.9233	-0.8168	6.66e-05	0.000911004
	ENSGALG00000033123	56.85	32.2833	-0.8164	0.009752	0.0512862
	ENSGALG00000008165	6.96667	3.95667	-0.8162	0.00392798	0.025626
	ENSGALG00000009048	14.37	8.17	-0.8147	1.74e-05	0.00029347
	ENSGALG00000053371	50.4667	28.71	-0.8138	0.00012783	0.00159017
	ENSGALG00000002305	17.73	10.0933	-0.8128	0.000111606	0.00141126
	ENSGALG00000012989	20.37	11.6067	-0.8115	0.00275858	0.019224
	MSTRG.56	5.28333	3.01333	-0.8101	0.00761566	0.0428093
	ENSGALG00000052987	6.18333	3.52667	-0.8101	0.0163396	0.0758199
	ENSGALG00000009292	6.9	3.93667	-0.8096	0.000698377	0.0064393
	ENSGALG00000007090	3.71	2.11667	-0.8096	0.00601498	0.0357702
	ENSGALG00000052087	76.9267	43.8933	-0.8095	0.000226278	0.00254896
	ENSGALG00000038018	114.093	65.1	-0.8095	0.00206227	0.0153099
	ENSGALG00000054005	53.3	30.4267	-0.8088	0.00145042	0.0115547
	ENSGALG00000051392	2.96	1.69	-0.8086	0.0191665	0.0854532
	ENSGALG00000054561	12.5867	7.18667	-0.8085	5.66e-05	0.000793963
	ENSGALG00000033769	2.67333	1.52667	-0.8083	0.0276634	0.112714
	ENSGALG00000032335	111.08	63.4467	-0.808	0.00136876	0.0109965
	ENSGALG00000046210	3.51333	2.00667	-0.808	0.0223092	0.0958556
	ENSGALG00000047174	108.06	61.73	-0.8078	1.03e-05	0.00018565
	MSTRG.7596	3.11	1.77667	-0.8077	0.0117578	0.0590038
	ENSGALG00000034860	10.9367	6.25	-0.8072	0.00175107	0.013372
	ENSGALG00000028489	5.14333	2.94	-0.8069	0.00958046	0.050697
	ENSGALG00000004519	387.46	221.657	-0.8057	1.1e-12	9.01e-11
	ENSGALG00000048912	5.29	3.02667	-0.8055	0.00344476	0.0230608
	ENSGALG00000032765	3.44	1.97	-0.8042	0.0197947	0.0875458
	ENSGALG00000054322	32.0333	18.3567	-0.8033	0.00216049	0.0158776
	ENSGALG00000037939	10.6767	6.12	-0.8029	0.0121345	0.0604178
	ENSGALG00000026154	51.3333	29.4267	-0.8028	2.64e-06	5.78e-05
	ENSGALG00000002517	11.9367	6.84667	-0.8019	0.00112232	0.00941346
	ENSGALG00000022891	8.41333	4.82667	-0.8017	0.00897494	0.048401
	ENSGALG00000033597	196.77	112.913	-0.8013	1.02e-05	0.000184407
	ENSGALG00000003324	74.19	42.5867	-0.8008	4.4e-08	1.52e-06
	ENSGALG00000035530	64.71	37.1667	-0.8	4.46e-05	0.000652269
	ENSGALG00000027592	36.1167	20.75	-0.7996	0.00342695	0.022957
	ENSGALG00000040759	36.7133	21.0967	-0.7993	4.69e-08	1.6e-06
	MSTRG.1025	6.67667	3.83667	-0.7993	0.0317502	0.124672
	ENSGALG00000006037	87.2133	50.1333	-0.7988	5.2e-10	2.64e-08
	MSTRG.14086	8.79667	5.05667	-0.7988	0.00112063	0.00940518
	ENSGALG00000032361	4.69667	2.7	-0.7987	0.00828402	0.0457021
	ENSGALG00000018803	21.4233	12.32	-0.7982	0.00666429	0.0386618
	ENSGALG00000049138	42.3433	24.36	-0.7976	3.87e-05	0.000576816
	ENSGALG00000036044	14.0167	8.06667	-0.7971	0.000151177	0.00181924
	ENSGALG00000027365	37.5667	21.6233	-0.7969	0.0119932	0.059834
	ENSGALG00000033572	102.337	58.91	-0.7967	0.00126322	0.0103532
	ENSGALG00000002784	46.7267	26.9	-0.7966	0.00019877	0.00229623
	ENSGALG00000010953	107.677	62.0367	-0.7955	8.8e-07	2.2e-05
	ENSGALG00000046939	13.7	7.89333	-0.7955	0.000667235	0.00619806
	ENSGALG00000001615	43.1533	24.87	-0.7951	4.98e-06	9.99e-05
	ENSGALG00000035785	14.5133	8.37	-0.7941	0.00057582	0.00552144
	ENSGALG00000008007	68.6267	39.5867	-0.7938	3.79e-05	0.000567509
	ENSGALG00000044151	2.3	1.32667	-0.7938	0.0435418	0.156842
	ENSGALG00000050173	28.56	16.4767	-0.7936	0.000542988	0.00525469
	ENSGALG00000003860	8.61	4.97	-0.7928	0.0115008	0.058061
	MSTRG.7726	9.92667	5.73	-0.7928	0.0297783	0.118875
	ENSGALG00000048038	9.21	5.31667	-0.7927	0.000234156	0.00261551
	ENSGALG00000036191	76.24	44.0467	-0.7915	0.0072091	0.0409984
	ENSGALG00000027768	62.73	36.25	-0.7912	0.00303402	0.0207862
	ENSGALG00000033884	1837.73	1062.36	-0.7907	1.85e-06	4.25e-05
	ENSGALG00000005533	27.6433	15.98	-0.7907	0.0047444	0.029723
	ENSGALG00000003604	4.54333	2.62667	-0.7905	0.00773513	0.0432611
	ENSGALG00000011734	15.2667	8.82667	-0.7904	0.000195613	0.00226644
	ENSGALG00000001603	82.9967	47.9867	-0.7904	0.000955841	0.00829479
	ENSGALG00000004295	259.477	150.047	-0.7902	0.00223623	0.0163056
	ENSGALG00000013348	50.51	29.2267	-0.7893	0.00219793	0.0161111
	ENSGALG00000018321	7.48333	4.33	-0.7893	0.0197985	0.0875458
	ENSGALG00000007748	38.1567	22.08	-0.7892	7.32e-05	0.000991405
	ENSGALG00000041556	107.557	62.24	-0.7892	0.00112681	0.00944514
	ENSGALG00000030673	3.64333	2.11	-0.788	0.0446221	0.159452
	ENSGALG00000014711	63.16	36.6067	-0.7869	0.00449763	0.0285088
	ENSGALG00000040432	99.1067	57.4633	-0.7863	0.0126131	0.0623023
	ENSGALG00000040086	102.39	59.39	-0.7858	1.37e-06	3.26e-05
	ENSGALG00000001130	166.49	96.58	-0.7856	8.52e-07	2.14e-05
	ENSGALG00000003732	306.5	177.853	-0.7852	2.21e-13	1.97e-11
	ENSGALG00000008425	184.343	107.02	-0.7845	4.02e-06	8.38e-05
	ENSGALG00000033811	18.5067	10.7467	-0.7842	0.00117146	0.00973739
	ENSGALG00000003885	7.33	4.25667	-0.7841	0.00885265	0.0479451
	ENSGALG00000004581	65.3767	37.97	-0.7839	0.00432415	0.0276025
	ENSGALG00000012544	32.4433	18.8467	-0.7836	0.000178476	0.00209336
	ENSGALG00000003297	182.73	106.15	-0.7836	0.00979911	0.0514484
	ENSGALG00000007606	1286.05	747.493	-0.7828	0.0025733	0.0181866
	ENSGALG00000000461	1297.58	754.297	-0.7826	0.00218254	0.0160219
	MSTRG.16	14.76	8.58	-0.7826	0.0106071	0.0544966
	ENSGALG00000005441	46.6333	27.1133	-0.7824	6.35e-05	0.000875182
	ENSGALG00000002546	4309.98	2505.9	-0.7824	0.0065174	0.0380535
	ENSGALG00000034478	232.227	135.033	-0.7822	0.00613575	0.0362933
	ENSGALG00000041380	344.45	200.393	-0.7815	0.000590525	0.00563802
	ENSGALG00000007650	36.63	21.3133	-0.7813	0.00335072	0.0225449
	ENSGALG00000044307	3.16667	1.84333	-0.7806	0.0476332	0.167313
	ENSGALG00000006791	17.5033	10.19	-0.7805	0.000125862	0.00156862
	ENSGALG00000020479	25.0933	14.6133	-0.78	0.00367799	0.0243035
	ENSGALG00000039408	26.4033	15.3767	-0.78	0.00569057	0.0343489
	ENSGALG00000039221	54.5	31.76	-0.779	0.00252413	0.0179154
	ENSGALG00000004503	28.76	16.7667	-0.7785	0.00168096	0.0129659
	ENSGALG00000035853	9.7	5.65667	-0.778	0.000634675	0.00595112
	ENSGALG00000049119	63.86	37.2533	-0.7775	0.00256518	0.0181374
	ENSGALG00000009687	23.5933	13.77	-0.7769	3.51e-05	0.000530431
	ENSGALG00000035675	9.59333	5.6	-0.7766	0.0489671	0.170793
	ENSGALG00000014443	48.9567	28.58	-0.7765	3.97e-06	8.28e-05
	ENSGALG00000004205	100.833	58.89	-0.7759	0.000507939	0.0049709
	ENSGALG00000005713	41.1467	24.0367	-0.7755	0.000228695	0.00256892
	ENSGALG00000001918	25.4	14.8433	-0.775	7.73e-05	0.00103506
	ENSGALG00000031332	260.117	152.023	-0.7749	2.26e-05	0.000365807
	ENSGALG00000005778	5.83333	3.41	-0.7745	0.00267071	0.0187288
	ENSGALG00000040275	4.79	2.80333	-0.7729	0.00357741	0.0237889
	ENSGALG00000050538	4.23667	2.48	-0.7726	0.00474936	0.0297448
	ENSGALG00000052014	28.2167	16.5267	-0.7718	0.00241088	0.0172592
	ENSGALG00000007330	437.887	256.473	-0.7717	0.000383009	0.00395234
	MSTRG.14082	7.29	4.27	-0.7717	0.0308633	0.122129
	ENSGALG00000000458	3.47667	2.03667	-0.7715	0.0405742	0.149419
	ENSGALG00000008308	665.017	389.717	-0.771	0.000150346	0.00181143
	ENSGALG00000052538	6.50667	3.81333	-0.7709	0.00584232	0.0349284
	ENSGALG00000011663	621.907	364.71	-0.7699	0.000119772	0.0014993
	ENSGALG00000037549	66.4833	39.0233	-0.7687	0.000308011	0.0032998
	ENSGALG00000013505	83.0167	48.73	-0.7686	9.91e-10	4.78e-08
	ENSGALG00000003614	21.5467	12.65	-0.7683	0.0123706	0.0613935
	ENSGALG00000014537	35.1333	20.6333	-0.7679	4.2e-06	8.66e-05
	ENSGALG00000004364	70.9667	41.69	-0.7674	0.00650044	0.0379768
	ENSGALG00000032903	9.85667	5.79333	-0.7667	0.0282901	0.114564
	MSTRG.9749	2.74333	1.61333	-0.7659	0.030249	0.120128
	ENSGALG00000034009	26.97	15.8633	-0.7657	0.0105433	0.0542864
	ENSGALG00000048179	20.1733	11.8667	-0.7655	4.76e-05	0.000685677
	ENSGALG00000037838	125.417	73.7833	-0.7654	9.26e-05	0.00120659
	ENSGALG00000040120	46.6267	27.43	-0.7654	0.00187824	0.0141747
	ENSGALG00000007531	13.57	7.98333	-0.7654	0.00330385	0.0222616
	ENSGALG00000041722	14.4	8.47333	-0.7651	0.0075726	0.0426395
	ENSGALG00000004662	13.6367	8.02667	-0.7646	0.00872163	0.047472
	ENSGALG00000012367	7.96667	4.69	-0.7644	0.0174497	0.0797085
	ENSGALG00000005347	41.67	24.5333	-0.7643	1.26e-05	0.00022192
	ENSGALG00000044141	11.05	6.50667	-0.7641	0.00502666	0.0310325
	ENSGALG00000035923	20.9833	12.36	-0.7636	0.00411209	0.026538
	ENSGALG00000010233	11.4267	6.73333	-0.763	0.000583445	0.00557616
	ENSGALG00000015728	158.03	93.1967	-0.7618	0.0180915	0.081854
	ENSGALG00000048064	3.9	2.3	-0.7618	0.0452274	0.161194
	ENSGALG00000001419	103.027	60.7867	-0.7612	0.000309269	0.00330973
	ENSGALG00000031298	130.107	76.7633	-0.7612	0.00278712	0.0193611
	ENSGALG00000000154	7.56	4.46333	-0.7603	0.000649879	0.00605945
	ENSGALG00000033300	62.91	37.1433	-0.7602	0.013854	0.066986
	MSTRG.4843	20.4133	12.0533	-0.7601	0.000251065	0.00278253
	ENSGALG00000016245	43.6767	25.79	-0.7601	0.00523083	0.0321138
	ENSGALG00000006019	4.82667	2.85	-0.7601	0.00764119	0.0429165
	ENSGALG00000005626	15.89	9.38333	-0.7599	4.71e-05	0.000679919
	ENSGALG00000004097	4.82	2.84667	-0.7598	0.00672668	0.038967
	ENSGALG00000038152	14.0467	8.29667	-0.7596	9.55e-05	0.00123859
	ENSGALG00000010614	75.3067	44.53	-0.758	1.91e-09	8.74e-08
	ENSGALG00000033656	39.2167	23.1933	-0.7578	9.01e-05	0.001178
	ENSGALG00000053949	3.83	2.26667	-0.7568	0.00988017	0.0517453
	ENSGALG00000046322	10.0467	5.94667	-0.7566	0.00206249	0.0153099
	ENSGALG00000013784	32.8433	19.4467	-0.7561	0.000738963	0.00673247
	ENSGALG00000041687	806.027	477.277	-0.756	0.00102932	0.00876825
	ENSGALG00000054870	6.92	4.1	-0.7551	0.0107665	0.0550656
	ENSGALG00000004521	351.66	208.393	-0.7549	3.05e-13	2.67e-11
	ENSGALG00000038325	58.0567	34.4167	-0.7544	1.21e-07	3.76e-06
	ENSGALG00000048286	20.1133	11.9233	-0.7544	9.78e-07	2.43e-05
	ENSGALG00000041384	10.6267	6.30333	-0.7535	0.000847789	0.00750599
	ENSGALG00000042838	54.3	32.23	-0.7525	0.00262143	0.0184718
	ENSGALG00000033497	99.9433	59.3267	-0.7524	0.0139807	0.067484
	ENSGALG00000047359	185.093	110.01	-0.7506	0.00174558	0.0133403
	ENSGALG00000008380	64.56	38.3767	-0.7504	0.000625399	0.00588373
	ENSGALG00000031355	5.43333	3.23	-0.7503	0.00431806	0.0275725
	ENSGALG00000052824	9.16667	5.45	-0.7501	0.00131242	0.01066
	ENSGALG00000014723	115.37	68.6	-0.75	0.0105903	0.0544606
	ENSGALG00000034501	153.45	91.2733	-0.7495	0.000444835	0.00446731
	ENSGALG00000000740	19.4433	11.5733	-0.7485	0.00943284	0.0501373
	ENSGALG00000047446	7.89	4.69667	-0.7484	0.0463469	0.164038
	ENSGALG00000037065	69.3933	41.31	-0.7483	0.0133345	0.0651067
	ENSGALG00000004355	11.9533	7.11667	-0.7481	0.000905684	0.00793909
	ENSGALG00000002699	214.503	127.863	-0.7464	2.03e-05	0.000332691
	ENSGALG00000052946	2.93	1.74667	-0.7463	0.0199183	0.0879724
	ENSGALG00000047574	24.6833	14.72	-0.7458	0.0030075	0.0206258
	ENSGALG00000047735	5.89667	3.51667	-0.7457	0.0155722	0.0733495
	ENSGALG00000008976	2.76	1.64667	-0.7451	0.0225031	0.0963394
	ENSGALG00000025747	22	13.1267	-0.745	3.54e-05	0.000534776
	ENSGALG00000049034	6.22333	3.71333	-0.745	0.00903241	0.0485532
	ENSGALG00000036297	2.22333	1.32667	-0.7449	0.049797	0.172931
	ENSGALG00000011898	297.583	177.607	-0.7446	9.9e-06	0.000180707
	ENSGALG00000035629	7.44333	4.44333	-0.7443	0.000435875	0.00439538
	ENSGALG00000017234	32.8933	19.6367	-0.7442	1.33e-06	3.17e-05
	ENSGALG00000038330	7.28667	4.35	-0.7442	0.00373414	0.0245686
	ENSGALG00000026231	11.2867	6.74	-0.7438	0.0175322	0.0799704
	ENSGALG00000040447	7.76667	4.64	-0.7432	0.0222623	0.0957617
	ENSGALG00000016584	20.35	12.1633	-0.7425	3.39e-05	0.00051513
	ENSGALG00000004319	16.5433	9.89	-0.7422	0.00032213	0.00342711
	ENSGALG00000041331	99.1267	59.2667	-0.7421	0.00129022	0.0105182
	ENSGALG00000010554	3.16667	1.89333	-0.742	0.0217321	0.0939274
	ENSGALG00000005379	14.1767	8.47667	-0.7419	0.00466001	0.0293096
	MSTRG.7066	7.28	4.35333	-0.7418	0.0176285	0.0802675
	ENSGALG00000019663	10.1867	6.09333	-0.7414	0.00220543	0.0161602
	ENSGALG00000014042	268.763	160.79	-0.7412	0.000385983	0.00397479
	ENSGALG00000004345	85.8633	51.3767	-0.7409	8.65e-08	2.79e-06
	ENSGALG00000041140	83.31	49.8533	-0.7408	0.000209638	0.00239813
	ENSGALG00000034510	169.887	101.667	-0.7407	6.45e-06	0.000124365
	ENSGALG00000016440	52.83	31.62	-0.7405	0.00341079	0.0228718
	ENSGALG00000054753	125.92	75.37	-0.7404	0.00276661	0.0192656
	ENSGALG00000048239	6.02333	3.60667	-0.7399	0.0106894	0.0548057
	ENSGALG00000011893	85.1033	50.9933	-0.7389	5.2e-08	1.77e-06
	ENSGALG00000023937	20.2767	12.16	-0.7377	2.26e-05	0.00036454
	ENSGALG00000007267	133.223	79.92	-0.7372	4.52e-07	1.22e-05
	ENSGALG00000013212	47.4633	28.48	-0.7369	0.00403994	0.0262083
	ENSGALG00000045122	121.76	73.08	-0.7365	8.42e-08	2.72e-06
	ENSGALG00000010758	34.5767	20.7533	-0.7365	5.52e-06	0.000108777
	ENSGALG00000005648	11.8433	7.11	-0.7362	0.000412569	0.00419864
	ENSGALG00000003845	37.6467	22.6	-0.7362	0.00408085	0.0264003
	MSTRG.7685	8.2	4.92333	-0.736	0.0019771	0.0147863
	ENSGALG00000029768	8.24	4.95	-0.7352	0.00879266	0.0476979
	ENSGALG00000011335	5.29667	3.18333	-0.7345	0.00653804	0.0381281
	ENSGALG00000012799	75.0267	45.1	-0.7343	0.000420788	0.00427572
	ENSGALG00000003821	20.07	12.07	-0.7336	1.08e-05	0.000194763
	ENSGALG00000029528	568.613	342.023	-0.7334	0.0151136	0.0717526
	MSTRG.1916	6.84667	4.12	-0.7328	0.00190161	0.0143157
	MSTRG.3402	3.85	2.31667	-0.7328	0.0171068	0.0785373
	ENSGALG00000005554	20.8667	12.5567	-0.7327	0.0115989	0.0584339
	MSTRG.7077	7.15	4.30333	-0.7325	0.0320787	0.125615
	ENSGALG00000027632	6.91333	4.16333	-0.7316	0.00118184	0.0098032
	ENSGALG00000038637	74.8	45.05	-0.7315	0.00103784	0.00882272
	ENSGALG00000046360	42.6267	25.68	-0.7311	3.51e-06	7.43e-05
	ENSGALG00000011994	43.2033	26.0333	-0.7308	5.41e-06	0.000107197
	ENSGALG00000039523	12.5333	7.55333	-0.7306	5.04e-05	0.000720599
	ENSGALG00000050120	11.36	6.85	-0.7298	0.00472515	0.0296304
	ENSGALG00000051765	239.573	144.483	-0.7296	0.00660509	0.0383966
	ENSGALG00000010186	572.507	345.32	-0.7294	5.75e-05	0.000805064
	ENSGALG00000006588	9.98	6.02	-0.7293	0.00304034	0.0208202
	ENSGALG00000034383	7.35333	4.43667	-0.7289	0.00580406	0.0347441
	ENSGALG00000001725	59.1167	35.6833	-0.7283	0.000691667	0.0063952
	MSTRG.941	3.69333	2.23	-0.7279	0.0432983	0.156191
	ENSGALG00000011900	115.69	69.89	-0.7271	0.000305715	0.00327698
	ENSGALG00000015145	2.91333	1.76	-0.7271	0.027571	0.112452
	ENSGALG00000026846	6.58667	3.98	-0.7268	0.0147351	0.070392
	ENSGALG00000035156	364.507	220.363	-0.7261	0.000593711	0.00565488
	ENSGALG00000003464	4.92333	2.97667	-0.7259	0.0206703	0.0903096
	ENSGALG00000036101	160.253	96.9133	-0.7256	0.0118743	0.0593894
	ENSGALG00000016967	3.5	2.11667	-0.7256	0.0327686	0.127539
	ENSGALG00000045478	36.8333	22.2767	-0.7255	2.06e-06	4.67e-05
	ENSGALG00000031512	41.16	24.8967	-0.7253	4.73e-05	0.000681264
	ENSGALG00000003712	300.643	181.877	-0.7251	0.00245354	0.0175017
	ENSGALG00000029367	22.6233	13.6933	-0.7243	0.0437684	0.15743
	ENSGALG00000021040	25.6167	15.5267	-0.7223	0.000486915	0.0048007
	ENSGALG00000013268	48.6567	29.51	-0.7214	0.000312094	0.0033328
	ENSGALG00000008780	20.9033	12.6867	-0.7204	0.000244595	0.00271991
	ENSGALG00000007892	5.71667	3.47	-0.7202	0.00341415	0.0228866
	ENSGALG00000027579	84.6333	51.38	-0.72	1.28e-06	3.07e-05
	ENSGALG00000012860	36.8633	22.3867	-0.7195	0.00043285	0.0043693
	ENSGALG00000007364	153.457	93.2333	-0.7189	6.59e-05	0.000904102
	ENSGALG00000000151	5.05667	3.07333	-0.7184	0.0190277	0.0850275
	ENSGALG00000032004	26.16	15.9	-0.7183	0.00322679	0.0218708
	ENSGALG00000006543	53.65	32.6233	-0.7177	0.000183205	0.00214504
	ENSGALG00000002386	4.37333	2.66	-0.7173	0.0333099	0.128966
	ENSGALG00000003766	56.1633	34.17	-0.7169	0.0097745	0.0513649
	ENSGALG00000043128	51.4233	31.29	-0.7167	0.000145047	0.00175716
	ENSGALG00000040017	31.1033	18.9333	-0.7161	0.00505225	0.0311519
	ENSGALG00000031475	24.37	14.8367	-0.7159	0.00458573	0.0289292
	ENSGALG00000001472	460.913	280.777	-0.7151	4.34e-11	2.68e-09
	MSTRG.1104	11.3367	6.90667	-0.7149	0.0258192	0.107039
	ENSGALG00000032656	17.1133	10.4267	-0.7148	0.0160815	0.0750419
	ENSGALG00000011182	7.44333	4.53667	-0.7143	0.0054495	0.0332411
	ENSGALG00000030338	10.2833	6.27	-0.7138	0.000355481	0.00373208
	ENSGALG00000034107	6.58667	4.01667	-0.7135	0.0273464	0.111769
	ENSGALG00000003527	11.4733	7	-0.7129	0.00488372	0.0303761
	ENSGALG00000030194	21.6133	13.19	-0.7125	8.2e-06	0.000152691
	ENSGALG00000038971	4.38	2.67333	-0.7123	0.0232671	0.0987614
	ENSGALG00000042148	490.563	299.493	-0.7119	1.41e-07	4.32e-06
	ENSGALG00000034917	41.29	25.2167	-0.7114	2.75e-06	5.99e-05
	ENSGALG00000046248	11.8867	7.26	-0.7113	0.00181205	0.0137903
	ENSGALG00000033857	7.85	4.79667	-0.7107	0.00220935	0.0161711
	ENSGALG00000007755	2.28	1.39333	-0.7105	0.0435688	0.156893
	ENSGALG00000047356	172.02	105.143	-0.7102	0.00662598	0.0384844
	ENSGALG00000007282	17.9	10.9433	-0.7099	0.000135712	0.00166636
	ENSGALG00000049417	14.6733	8.97333	-0.7095	0.000176324	0.00207178
	ENSGALG00000052515	16.8267	10.2933	-0.709	0.000768333	0.00693345
	ENSGALG00000048331	8.97333	5.49	-0.7088	0.0300079	0.119504
	MSTRG.667	22.3033	13.6467	-0.7087	0.00192634	0.0144501
	ENSGALG00000000619	98.1567	60.06	-0.7087	0.00498105	0.0307892
	ENSGALG00000005610	10.7433	6.57333	-0.7087	0.00553272	0.0335944
	ENSGALG00000002622	8.80333	5.38667	-0.7087	0.00769579	0.043138
	ENSGALG00000041419	455.2	278.563	-0.7085	0.00406796	0.0263386
	ENSGALG00000002955	2417.76	1479.73	-0.7083	3.85e-06	8.05e-05
	ENSGALG00000007702	78.5533	48.09	-0.7079	0.0100965	0.0525501
	ENSGALG00000049838	12.85	7.86667	-0.7079	0.0330918	0.128396
	ENSGALG00000003409	155.093	94.9533	-0.7078	0.0188934	0.0845193
	ENSGALG00000012124	37.9467	23.2433	-0.7072	1.46e-06	3.44e-05
	ENSGALG00000036301	36.15	22.1467	-0.7069	7.66e-07	1.96e-05
	ENSGALG00000051860	13.9933	8.57333	-0.7068	0.00562638	0.0340283
	ENSGALG00000009682	32.0267	19.6267	-0.7065	0.000143914	0.00174768
	ENSGALG00000040685	27.3667	16.77	-0.7065	0.00822217	0.0454364
	ENSGALG00000036452	68.5033	41.9833	-0.7064	2.04e-08	7.52e-07
	ENSGALG00000038129	6.83	4.18667	-0.7061	0.0214689	0.0929711
	ENSGALG00000030220	9.77333	5.99333	-0.7055	0.00191561	0.0143913
	ENSGALG00000011541	706.933	433.62	-0.7051	3.11e-10	1.63e-08
	ENSGALG00000039773	71.0267	43.5667	-0.7051	0.000358003	0.00375262
	ENSGALG00000028284	1559.97	957.19	-0.7046	6.37e-08	2.11e-06
	ENSGALG00000032410	49.7633	30.5367	-0.7045	0.0226551	0.0968654
	ENSGALG00000006439	186.703	114.583	-0.7044	0.000456698	0.00455007
	ENSGALG00000002023	24.1767	14.84	-0.7041	0.00155679	0.0122211
	ENSGALG00000037256	5.97333	3.66667	-0.7041	0.0078745	0.0439295
	ENSGALG00000017235	24.11	14.8033	-0.7037	4.7e-06	9.51e-05
	ENSGALG00000014408	78.0867	47.9433	-0.7037	0.0124568	0.0616986
	ENSGALG00000031594	75.94	46.6333	-0.7035	0.0119129	0.0595076
	ENSGALG00000013655	26.5033	16.2767	-0.7034	0.00252899	0.0179371
	ENSGALG00000002371	43.9933	27.02	-0.7033	0.00478031	0.0298728
	ENSGALG00000012488	42.9133	26.36	-0.7031	0.00084159	0.0074693
	ENSGALG00000001329	19.0767	11.72	-0.7028	0.000146821	0.00177608
	ENSGALG00000031243	26.9233	16.55	-0.702	7.44e-05	0.00100377
	ENSGALG00000054713	81.84	50.33	-0.7014	0.000404148	0.00412346
	ENSGALG00000035994	42.53	26.1667	-0.7008	6.78e-07	1.76e-05
	ENSGALG00000003665	58.19	35.8	-0.7008	0.00215763	0.0158683
	ENSGALG00000043555	644.37	396.57	-0.7003	2.71e-11	1.73e-09
	ENSGALG00000031067	185.81	114.413	-0.6996	0.00681995	0.0393813
	ENSGALG00000054070	4.21	2.59333	-0.699	0.0270475	0.110748
	ENSGALG00000023581	34.81	21.4533	-0.6983	0.00046449	0.00462308
	ENSGALG00000042984	19.23	11.8567	-0.6977	6.51e-05	0.000895167
	ENSGALG00000036798	7525.21	4640.61	-0.6974	7.88e-05	0.0010512
	ENSGALG00000053881	18	11.1	-0.6974	0.00481212	0.0300339
	ENSGALG00000052684	66.0333	40.73	-0.6971	0.000338721	0.00357876
	ENSGALG00000028626	10.92	6.73667	-0.6969	0.00573195	0.0345095
	ENSGALG00000000329	36.1867	22.3233	-0.6969	0.00781547	0.0436614
	ENSGALG00000043596	22.83	14.0833	-0.6969	0.0113385	0.0574256
	ENSGALG00000040704	15.7	9.68667	-0.6967	1.66e-05	0.000282055
	ENSGALG00000003913	7.75333	4.78667	-0.6958	0.00228557	0.0165706
	ENSGALG00000004623	4.29667	2.65333	-0.6954	0.0117237	0.0588899
	ENSGALG00000047702	48.3767	29.8767	-0.6953	0.0160782	0.0750419
	ENSGALG00000001121	166.327	102.733	-0.6951	8.26e-05	0.0010961
	ENSGALG00000001220	65.5967	40.52	-0.695	2.12e-09	9.66e-08
	ENSGALG00000033068	17.3933	10.7467	-0.6946	0.00215516	0.015856
	MSTRG.7074	4.13667	2.55667	-0.6942	0.0285573	0.115391
	ENSGALG00000054297	102.243	63.21	-0.6938	0.00102438	0.00873865
	ENSGALG00000012365	106.7	66.0167	-0.6927	5.78e-06	0.000113231
	ENSGALG00000042454	5.60667	3.47	-0.6922	0.00660748	0.0383993
	ENSGALG00000011379	16.2067	10.0333	-0.6918	0.000165328	0.00196109
	ENSGALG00000054072	20.1933	12.5133	-0.6904	0.00573825	0.0345152
	ENSGALG00000011235	13.94	8.64333	-0.6896	0.00367163	0.0242696
	ENSGALG00000017334	113.85	70.6233	-0.6889	0.0364216	0.138166
	ENSGALG00000015132	308.803	191.61	-0.6885	9.02e-05	0.00117853
	ENSGALG00000003757	29.2	18.12	-0.6884	5.51e-06	0.000108655
	ENSGALG00000035419	40.8567	25.3533	-0.6884	0.0256283	0.106513
	ENSGALG00000005088	35.7667	22.2	-0.6881	1.95e-05	0.000321436
	ENSGALG00000042387	130.62	81.07	-0.6881	2.02e-05	0.000332478
	ENSGALG00000011696	33.2467	20.6367	-0.688	2.8e-05	0.000436546
	ENSGALG00000002167	3.85	2.39	-0.6878	0.0339879	0.131106
	ENSGALG00000049883	57.7067	35.8267	-0.6877	0.00287342	0.019861
	ENSGALG00000003965	117.163	72.7567	-0.6874	0.0146258	0.0699876
	ENSGALG00000040780	23.97	14.8867	-0.6872	2.61e-05	0.000409515
	ENSGALG00000015977	17.9567	11.1533	-0.687	0.000356548	0.00374131
	ENSGALG00000016500	28.2267	17.5333	-0.687	0.00772916	0.0432399
	ENSGALG00000017167	11.7467	7.29667	-0.6869	0.0110931	0.0564318
	ENSGALG00000024318	6.30333	3.91667	-0.6865	0.00394155	0.0256753
	ENSGALG00000030739	41.2467	25.6333	-0.6863	0.0010964	0.0092447
	ENSGALG00000010490	5.72333	3.55667	-0.6863	0.0170149	0.0781886
	ENSGALG00000049516	4.90667	3.05	-0.6859	0.0177549	0.0806769
	ENSGALG00000006895	76.6833	47.6733	-0.6857	0.000115284	0.00145409
	MSTRG.3294	4.23	2.63	-0.6856	0.0148464	0.0707965
	ENSGALG00000022926	40.5867	25.2367	-0.6855	3.56e-07	9.84e-06
	ENSGALG00000006460	3.65	2.27	-0.6852	0.0207026	0.0903801
	ENSGALG00000029694	101.61	63.2067	-0.6849	0.00579644	0.0347089
	ENSGALG00000019719	7.34	4.57	-0.6836	0.00741122	0.0419443
	ENSGALG00000048539	30.3233	18.8833	-0.6833	0.00818083	0.0452582
	ENSGALG00000026293	7.60333	4.73667	-0.6828	0.00374945	0.0246124
	ENSGALG00000008141	119.757	74.6067	-0.6827	0.000193423	0.00224619
	ENSGALG00000011035	42.9367	26.7533	-0.6825	0.00078354	0.00704514
	ENSGALG00000041043	5.28333	3.29333	-0.6819	0.0267911	0.110015
	ENSGALG00000055006	37.3467	23.29	-0.6813	0.0257501	0.106864
	ENSGALG00000035824	64.4833	40.2267	-0.6808	5.71e-05	0.000799698
	ENSGALG00000029918	41.61	25.9733	-0.6799	0.00554359	0.0336399
	ENSGALG00000049399	28.5	17.7933	-0.6796	0.00135091	0.010897
	ENSGALG00000048190	52.64	32.8733	-0.6792	0.0384485	0.143774
	ENSGALG00000021405	18.1533	11.3433	-0.6784	0.0146231	0.0699876
	ENSGALG00000013848	66.4167	41.5167	-0.6779	1.86e-05	0.00031015
	ENSGALG00000029652	35.3767	22.1133	-0.6779	0.00226152	0.0164321
	ENSGALG00000027695	81.63	51.0333	-0.6777	0.000934039	0.00814311
	ENSGALG00000047979	128.067	80.0633	-0.6777	0.00170233	0.0130801
	ENSGALG00000010166	186.74	116.753	-0.6776	0.000165907	0.00196562
	ENSGALG00000033966	11.6367	7.27667	-0.6773	0.00948193	0.0503176
	ENSGALG00000043035	158.267	98.9767	-0.6772	0.0013421	0.0108303
	ENSGALG00000034575	77.0967	48.22	-0.677	0.00168976	0.0130186
	ENSGALG00000051749	4.18667	2.62	-0.6762	0.0342098	0.131809
	ENSGALG00000006272	22.2367	13.9167	-0.6761	0.00304107	0.0208202
	ENSGALG00000008474	22.73	14.2367	-0.675	0.0027839	0.0193522
	MSTRG.10050	2.48	1.55333	-0.675	0.0434227	0.156526
	ENSGALG00000034671	20.6667	12.9467	-0.6747	0.00024082	0.00268242
	ENSGALG00000009300	132.193	82.8267	-0.6745	0.00010938	0.00138841
	ENSGALG00000008415	71.5067	44.81	-0.6743	4.88e-05	0.000699508
	ENSGALG00000040291	118.227	74.1	-0.674	0.00544891	0.0332411
	ENSGALG00000046915	50.56	31.7	-0.6735	6.3e-05	0.000870428
	ENSGALG00000029714	57.43	36.01	-0.6734	0.0012577	0.0103164
	ENSGALG00000006231	6.83667	4.28667	-0.6734	0.0069765	0.0399954
	ENSGALG00000030251	12.9	8.09	-0.6732	0.0109787	0.0559209
	ENSGALG00000003160	6.15	3.85667	-0.6732	0.0215713	0.0933536
	ENSGALG00000007300	206.34	129.407	-0.6731	0.00217944	0.016005
	ENSGALG00000054783	424.903	266.477	-0.6731	0.00784503	0.0437897
	ENSGALG00000051904	21.6733	13.5967	-0.6727	0.0470721	0.165957
	ENSGALG00000004852	20.3233	12.75	-0.6726	0.00152023	0.0119861
	ENSGALG00000049563	6.75667	4.24	-0.6722	0.0063861	0.0374075
	ENSGALG00000005470	5.40667	3.39333	-0.672	0.0125873	0.0622213
	ENSGALG00000051500	41.51	26.07	-0.6711	0.00133543	0.0107984
	ENSGALG00000033813	26.61	16.7133	-0.671	0.0112716	0.05715
	ENSGALG00000011096	6.98333	4.38667	-0.6708	0.00557886	0.0338024
	ENSGALG00000001605	4.59	2.88333	-0.6708	0.0322266	0.125993
	ENSGALG00000050943	32.0333	20.1267	-0.6705	0.0125758	0.0621797
	ENSGALG00000000374	28.5867	17.9633	-0.6703	0.00170193	0.0130801
	ENSGALG00000054780	40.94	25.7267	-0.6702	4.17e-07	1.13e-05
	ENSGALG00000049136	36.7567	23.1	-0.6701	0.000358837	0.00375861
	ENSGALG00000009978	6.80333	4.27667	-0.6698	0.00855084	0.0467886
	ENSGALG00000027608	18.6367	11.7167	-0.6696	0.000117358	0.00147464
	ENSGALG00000006190	161.017	101.257	-0.6692	0.000342815	0.00361818
	ENSGALG00000004997	167.477	105.347	-0.6688	0.00519838	0.0319493
	ENSGALG00000027046	75.7567	47.6633	-0.6685	0.020247	0.0889366
	ENSGALG00000015473	71.6933	45.1167	-0.6682	4.97e-05	0.000711223
	ENSGALG00000039595	12.8367	8.08	-0.6678	0.000696051	0.0064238
	ENSGALG00000010835	121.833	76.7333	-0.667	0.00304283	0.0208251
	ENSGALG00000041298	33.9467	21.38	-0.667	0.0045096	0.0285663
	ENSGALG00000005999	62.65	39.47	-0.6666	5.01e-06	0.000100402
	ENSGALG00000006584	11.99	7.56	-0.6654	0.00537318	0.0328863
	ENSGALG00000020320	5.32333	3.35667	-0.6653	0.0156667	0.0736759
	ENSGALG00000038582	21.6933	13.68	-0.6652	0.00737284	0.0417745
	ENSGALG00000054512	22.48	14.1767	-0.6651	0.00867039	0.0472865
	ENSGALG00000052945	65.5367	41.33	-0.6651	0.0318241	0.124938
	ENSGALG00000032736	365.567	230.557	-0.665	0.000468486	0.00465355
	ENSGALG00000001310	11.8367	7.46667	-0.6647	0.00123729	0.0101658
	ENSGALG00000048206	5.14667	3.24667	-0.6647	0.0467773	0.165122
	ENSGALG00000037787	67.89	42.8467	-0.664	0.0224339	0.096137
	ENSGALG00000053799	8.89333	5.61333	-0.6639	0.00399038	0.0259308
	ENSGALG00000033320	67.7733	42.7867	-0.6636	1.28e-05	0.000224397
	ENSGALG00000007331	221.26	139.717	-0.6632	1.53e-08	5.77e-07
	ENSGALG00000005994	27.8433	17.5867	-0.6628	6.07e-05	0.000842659
	ENSGALG00000036106	67.26	42.51	-0.6619	0.0138015	0.0667811
	MSTRG.4729	15.9133	10.06	-0.6616	6.59e-05	0.000904102
	ENSGALG00000028230	94.9733	60.0433	-0.6615	0.00472299	0.0296304
	ENSGALG00000010351	70.72	44.7133	-0.6614	0.00423559	0.0271555
	ENSGALG00000051654	81.77	51.7033	-0.6613	0.00423229	0.0271555
	ENSGALG00000047498	37.5567	23.7467	-0.6613	0.0166371	0.0768959
	ENSGALG00000005204	211.71	133.887	-0.6611	7.87e-06	0.000147675
	ENSGALG00000052286	14.4	9.10667	-0.6611	0.0223728	0.0960087
	ENSGALG00000000748	13.7933	8.72333	-0.661	0.0067471	0.0390399
	ENSGALG00000039977	19.8267	12.55	-0.6598	0.000133166	0.00164015
	ENSGALG00000050607	19.31	12.2267	-0.6593	0.0108716	0.0554748
	ENSGALG00000031117	5.88	3.72333	-0.6592	0.00426221	0.0272683
	ENSGALG00000008728	10.0433	6.36333	-0.6584	0.000578651	0.00553792
	ENSGALG00000026973	12.49	7.91333	-0.6584	0.0138299	0.0669024
	ENSGALG00000009572	10.4467	6.62	-0.6581	0.00570032	0.0343711
	ENSGALG00000050256	16.12	10.22	-0.6575	0.0487696	0.170347
	ENSGALG00000013865	136.393	86.4867	-0.6572	0.0396205	0.146789
	ENSGALG00000053254	17.13	10.8667	-0.6566	0.00105419	0.00894173
	ENSGALG00000003412	130.48	82.77	-0.6566	0.0180225	0.0815949
	ENSGALG00000008537	79.8133	50.63	-0.6566	0.0196026	0.0870222
	ENSGALG00000010053	175.377	111.28	-0.6563	0.00971507	0.0511616
	ENSGALG00000054458	136.39	86.55	-0.6561	1.25e-05	0.000221096
	ENSGALG00000029610	19.0067	12.0633	-0.6559	0.000208873	0.00239213
	ENSGALG00000000603	44.4033	28.1933	-0.6553	0.0215852	0.0933934
	ENSGALG00000005897	52.05	33.0533	-0.6551	1.82e-06	4.18e-05
	ENSGALG00000035913	40.3033	25.6067	-0.6544	0.00069347	0.00640591
	ENSGALG00000004476	8.35667	5.31	-0.6542	0.0142893	0.0686908
	ENSGALG00000047833	13.8533	8.80667	-0.6536	0.00196179	0.0146773
	MSTRG.7876	3.77	2.39667	-0.6535	0.0184596	0.0831014
	ENSGALG00000040428	54.5533	34.6833	-0.6534	2.71e-05	0.000424497
	ENSGALG00000046987	4.85333	3.08667	-0.6529	0.0377574	0.14207
	ENSGALG00000040783	608.15	386.833	-0.6527	0.0155912	0.0733732
	ENSGALG00000003645	8.25667	5.25333	-0.6523	0.0122948	0.0610785
	ENSGALG00000051412	14.2433	9.06667	-0.6516	0.00552172	0.0335495
	ENSGALG00000007079	23.0667	14.6833	-0.6516	0.0258906	0.107268
	ENSGALG00000032916	35.9067	22.86	-0.6514	0.00622681	0.0366936
	ENSGALG00000021688	6.87333	4.37667	-0.6512	0.00483332	0.0301473
	ENSGALG00000033270	8.48	5.4	-0.6511	0.00470604	0.0295632
	ENSGALG00000026077	964.577	614.247	-0.6511	0.0117703	0.0590038
	ENSGALG00000048285	39.49	25.16	-0.6504	0.010609	0.0544966
	ENSGALG00000047163	14.26	9.08667	-0.6502	0.000495048	0.00486403
	ENSGALG00000037492	60.9967	38.87	-0.6501	0.000978576	0.00845891
	ENSGALG00000002771	771.953	491.937	-0.65	5.9e-05	0.000822349
	ENSGALG00000002666	57.8167	36.8467	-0.65	0.00277959	0.019329
	ENSGALG00000001046	176.533	112.51	-0.6499	1.18e-05	0.000210498
	ENSGALG00000030511	79.4367	50.6433	-0.6494	0.00141024	0.0112842
	ENSGALG00000027353	108.84	69.3967	-0.6493	1.12e-05	0.000200097
	ENSGALG00000012577	16.98	10.8267	-0.6492	0.00684337	0.0394593
	ENSGALG00000040453	12.85	8.19667	-0.6487	0.00174424	0.0133397
	ENSGALG00000037828	5.33	3.4	-0.6486	0.0200246	0.0882911
	ENSGALG00000046741	10.8833	6.94333	-0.6484	0.0122824	0.0610472
	ENSGALG00000007027	22.7067	14.4933	-0.6477	0.0111433	0.0566436
	ENSGALG00000005653	75.79	48.4367	-0.6459	0.0100089	0.0521963
	MSTRG.1817	12.01	7.68	-0.6451	0.017984	0.0814949
	ENSGALG00000038875	58.3867	37.3367	-0.645	0.00198551	0.014838
	ENSGALG00000009641	3584	2294.07	-0.6437	0.0186527	0.0836538
	ENSGALG00000030614	4.30667	2.75667	-0.6436	0.0231784	0.0985105
	ENSGALG00000039541	88.18	56.47	-0.643	0.000453592	0.00452592
	ENSGALG00000010357	9.46333	6.06	-0.643	0.0301731	0.119926
	ENSGALG00000036219	9.68667	6.20333	-0.643	0.0338267	0.130611
	ENSGALG00000032215	22.7567	14.58	-0.6423	0.00324852	0.0219686
	ENSGALG00000016837	38.9233	24.9533	-0.6414	1.2e-06	2.9e-05
	ENSGALG00000038926	105.4	67.6033	-0.6407	0.00994084	0.0519501
	ENSGALG00000016665	192.017	123.217	-0.64	0.000748069	0.00679678
	ENSGALG00000046649	11.9967	7.7	-0.6397	0.00558684	0.0338096
	ENSGALG00000038522	36.2133	23.2433	-0.6397	0.0373047	0.140739
	ENSGALG00000042184	54.5767	35.04	-0.6393	0.00405604	0.0262785
	ENSGALG00000040741	104.487	67.1533	-0.6378	0.00877017	0.047632
	ENSGALG00000040003	71.2433	45.7867	-0.6378	0.0371	0.140219
	ENSGALG00000001425	20.0333	12.88	-0.6373	0.0223819	0.0960272
	ENSGALG00000029585	203.193	130.713	-0.6364	3.42e-07	9.48e-06
	ENSGALG00000044213	43.8533	28.2167	-0.6361	0.000134366	0.00165289
	ENSGALG00000001797	10.91	7.02	-0.6361	0.00264494	0.0185808
	ENSGALG00000002548	585.99	377.123	-0.6358	0.0258311	0.107066
	ENSGALG00000032618	27.95	17.9967	-0.6351	0.00851789	0.0466563
	ENSGALG00000052780	5.16	3.32333	-0.6347	0.0175598	0.0800095
	ENSGALG00000007595	129.373	83.34	-0.6345	2.84e-05	0.000440549
	ENSGALG00000025738	8.78667	5.66	-0.6345	0.0213576	0.0926273
	MSTRG.11713	7.72333	4.97667	-0.634	0.0277172	0.112818
	ENSGALG00000001749	112.443	72.4767	-0.6336	1.53e-07	4.65e-06
	ENSGALG00000024498	6.01333	3.87667	-0.6333	0.00580812	0.034758
	ENSGALG00000039322	163.953	105.7	-0.6333	0.00916511	0.049081
	ENSGALG00000034500	10.5833	6.82333	-0.6332	0.00370489	0.0244262
	ENSGALG00000016575	103.687	66.8633	-0.6329	5.51e-06	0.000108655
	ENSGALG00000052876	10.59	6.83	-0.6327	0.00213515	0.0157379
	ENSGALG00000041183	78.43	50.5867	-0.6326	2.5e-06	5.52e-05
	ENSGALG00000038278	89.49	57.7433	-0.6321	0.0025603	0.0181149
	ENSGALG00000050787	7.8	5.03333	-0.632	0.0251435	0.105091
	ENSGALG00000012550	39.9333	25.7833	-0.6312	0.0272008	0.111261
	ENSGALG00000003169	385.38	248.937	-0.6305	6.1e-07	1.6e-05
	ENSGALG00000048261	63.6733	41.14	-0.6301	6.31e-05	0.000870428
	ENSGALG00000039775	177.873	114.98	-0.6295	0.00324214	0.0219329
	ENSGALG00000044675	47.4	30.6433	-0.6293	0.000607826	0.00576176
	ENSGALG00000053950	58.49	37.8133	-0.6293	0.0382918	0.14343
	ENSGALG00000026195	12.0233	7.77333	-0.6292	0.0011286	0.00945608
	ENSGALG00000021665	140.95	91.1533	-0.6288	3.29e-05	0.000502607
	ENSGALG00000026471	171.85	111.153	-0.6286	0.000538287	0.00522698
	ENSGALG00000050235	15.55	10.06	-0.6283	0.00156956	0.0122875
	ENSGALG00000050728	3.17333	2.05333	-0.628	0.0428314	0.155379
	ENSGALG00000004370	8.85333	5.73	-0.6277	0.00403937	0.0262083
	MSTRG.4411	3.05333	1.97667	-0.6273	0.0431655	0.15596
	ENSGALG00000012543	84.67	54.8267	-0.627	3.2e-07	8.96e-06
	ENSGALG00000053068	17.3133	11.2133	-0.6267	0.00019952	0.00230109
	ENSGALG00000041973	38.9133	25.2067	-0.6265	0.000903722	0.00792887
	ENSGALG00000037241	13.8	8.94	-0.6263	0.00356289	0.0237002
	ENSGALG00000033129	139.487	90.3633	-0.6263	0.0199956	0.0882019
	ENSGALG00000007767	27.2733	17.67	-0.6262	9.93e-06	0.000181052
	ENSGALG00000035749	13.9567	9.04333	-0.626	0.00122526	0.0100877
	ENSGALG00000023348	4.22333	2.73667	-0.626	0.04725	0.166432
	ENSGALG00000005005	17.56	11.38	-0.6258	0.000242005	0.00269411
	ENSGALG00000051634	17.2567	11.1833	-0.6258	0.0332443	0.128787
	ENSGALG00000034615	62.2	40.32	-0.6254	0.0126239	0.0623399
	ENSGALG00000008438	42.75	27.72	-0.625	0.00156516	0.0122723
	ENSGALG00000036686	26.6433	17.2767	-0.6249	0.00707263	0.0404301
	ENSGALG00000004465	225.737	146.397	-0.6248	4.27e-06	8.77e-05
	ENSGALG00000033356	20.7233	13.44	-0.6247	0.000310945	0.00332588
	MSTRG.9911	36.7833	23.8567	-0.6247	0.00218847	0.0160595
	ENSGALG00000043771	27.7733	18.0133	-0.6246	1.12e-05	0.000200732
	ENSGALG00000015428	81.7533	53.0333	-0.6244	2.54e-05	0.000400934
	ENSGALG00000039334	7.67667	4.98	-0.6243	0.0175475	0.0799842
	ENSGALG00000040434	334.033	216.713	-0.6242	0.00135496	0.0109252
	ENSGALG00000044536	32.9367	21.3733	-0.6239	0.00173302	0.01328
	ENSGALG00000038710	4.39667	2.85333	-0.6238	0.0308418	0.122068
	ENSGALG00000049174	15.71	10.1967	-0.6236	0.0161208	0.0751549
	ENSGALG00000007054	18.8167	12.2167	-0.6232	0.00185794	0.0140588
	ENSGALG00000048307	12.04	7.82	-0.6226	0.00189205	0.0142681
	ENSGALG00000052799	8.96	5.82	-0.6225	0.0189615	0.0847862
	ENSGALG00000039337	48.8233	31.72	-0.6222	6.27e-05	0.00086656
	ENSGALG00000008603	23.2833	15.13	-0.6219	0.000174368	0.00205243
	ENSGALG00000010647	19.22	12.4967	-0.6211	9.32e-05	0.00121231
	ENSGALG00000051645	24.0467	15.6367	-0.6209	0.0266455	0.109598
	ENSGALG00000039903	20.4967	13.33	-0.6207	0.000372558	0.00387056
	MSTRG.8480	19.6033	12.75	-0.6206	0.011101	0.0564574
	ENSGALG00000042533	5.69333	3.70333	-0.6204	0.0276963	0.112755
	MSTRG.2936	24.8733	16.1833	-0.6201	0.0138917	0.0671357
	MSTRG.14185	41.1133	26.7567	-0.6197	1.73e-05	0.000292256
	ENSGALG00000050622	11.3233	7.37	-0.6196	0.00498094	0.0307892
	ENSGALG00000030599	73.4233	47.79	-0.6195	0.000441801	0.00444614
	ENSGALG00000006876	324.11	210.983	-0.6194	2.66e-06	5.8e-05
	ENSGALG00000034673	24.5167	15.9633	-0.619	0.00230364	0.0166652
	ENSGALG00000052101	14.84	9.66667	-0.6184	0.0127991	0.0629969
	ENSGALG00000020561	10.8067	7.04	-0.6183	0.000878005	0.00773415
	ENSGALG00000009845	11.4833	7.48333	-0.6178	0.00127445	0.0104238
	ENSGALG00000039573	80.7933	52.65	-0.6178	0.0488688	0.17054
	MSTRG.10677	25.8133	16.8233	-0.6177	0.00015752	0.00188193
	ENSGALG00000038639	15.0633	9.81667	-0.6177	0.0117782	0.0590276
	ENSGALG00000003499	51.5	33.5667	-0.6175	0.0029044	0.0200361
	ENSGALG00000054578	14.6033	9.52	-0.6173	0.0298702	0.119122
	ENSGALG00000015949	10.36	6.75667	-0.6166	0.0017491	0.0133621
	ENSGALG00000045352	283.33	184.893	-0.6158	0.000701349	0.00645773
	ENSGALG00000048759	52.8733	34.5167	-0.6152	0.02077	0.0906345
	ENSGALG00000031193	30.6367	20.0033	-0.615	0.0461513	0.163579
	ENSGALG00000051414	51.8	33.8267	-0.6148	0.000525037	0.00512329
	ENSGALG00000006887	26.85	17.5367	-0.6145	0.000726778	0.00663664
	ENSGALG00000002412	66.4633	43.4333	-0.6138	0.00193416	0.0144978
	ENSGALG00000011457	255.38	166.9	-0.6137	0.00206967	0.0153406
	ENSGALG00000028084	38.01	24.84	-0.6137	0.00228332	0.0165603
	ENSGALG00000026081	39.7167	25.9567	-0.6136	0.00089053	0.00783384
	ENSGALG00000029166	10.8467	7.09	-0.6134	0.0299607	0.119374
	ENSGALG00000039088	12.6633	8.28	-0.613	0.00729894	0.0414029
	ENSGALG00000010106	51.2867	33.5433	-0.6126	0.0204815	0.0896899
	ENSGALG00000022030	16.9867	11.11	-0.6125	0.0185668	0.0834145
	ENSGALG00000054882	24.8867	16.28	-0.6123	4.19e-05	0.000617844
	ENSGALG00000035845	38.2833	25.0533	-0.6117	8.63e-05	0.0011367
	ENSGALG00000043178	202.94	132.833	-0.6114	0.0286022	0.115499
[truncated: 3,643 more rows]
