# Supplementary material for: Evolutionary conserved circular MEF2A RNAs regulate myogenic differentiation and skeletal muscle development
Source: PLoS Genet. 2023 Sep 7;19(9):e1010923. doi: 10.1371/journal.pgen.1010923 (PMC10508632; doi:10.1371/journal.pgen.1010923)
Supplement: S2 Data — (XLSX) [file pgen.1010923.s018.xlsx]

## Sheet: Figure 1
	Fig.1E Rnase R treatment of chicken MEF2A RNAs
		circMEF2A1	circMEF2A2	MEF2A
	Control-1	0.971434	1.05777	1.1338
	Control-2	0.953434	1.15399	0.902996
	Control-3	1.07968	0.819229	0.976734
	Rnase R-1	1.19053	0.791176	0.157292
	Rnase R-2	1.07653	0.843477	0.134485
	Rnase R-3	1.14449	1.00197	0.126014
	Fig.1F Reverse transcriptional analysis of chicken MEF2A RNAs
		circMEF2A1	circMEF2A2	MEF2A
	Oligo d(T) primer-1	0.949142	0.834486	0.949583
	Oligo d(T) primer-2	1.13167	1.21855	0.9716
	Oligo d(T) primer-3	0.930996	0.98342	1.08388
	Random primer-1	11.7788	7.44034	0.278213
	Random primer-2	10.751	6.40932	0.275173
	Random primer-3	12.3211	5.68874	0.303395
	Fig.1G Relative expression of MEF2A in different chicken tissues
		Heart	Liver	Spleen	Lung	Kidney	Breast muscle	Leg muscle	Brain	Intestines	Fat
	Chicken-1	44.8266	0.668963	2.13356	10.9122	3.98912	190.092	95.5368	68.0895	1.0739	4.423
	Chicken-2	70.2906	0.992329	1.2909	11.7765	11.1736	142.578	15.7421	74.5897	6.12859	3.91309
	Chicken-3	171.807	1.50641	2.97599	12.1131	15.3074	134.952	136.303	67.0935	3.27217	13.9759
	Fig.1H Relative expression of circMEF2A1 in different chicken tissues
		Heart	Liver	Spleen	Lung	Kidney	Breast muscle	Leg muscle	Brain	Intestines	Fat
	Chicken-1	13.535	1.33832	1.2154	2.31025	1.09568	66.7573	25.3078	2.8593	0.837554	2.0117
	Chicken-2	24.0514	0.723414	1.60123	2.74653	6.21921	41.1342	38.2894	1.86531	0.485632	3.42699
	Chicken-3	18.575	1.03288	2.49919	2.7706	3.50617	34.792	31.0077	2.12507	0.719331	4.36261
	Fig.1I Relative expression of circMEF2A2 in different chicken tissues
		Heart	Liver	Spleen	Lung	Kidney	Breast muscle	Leg muscle	Brain	Intestines	Fat
	Chicken-1	34.1709	1.18834	0.947268	3.27054	3.52521	53.5241	18.5331	4.87051	0.694193	5.12381
	Chicken-2	27.7476	0.754565	1.88511	3.13932	7.98574	28.5786	40.6831	3.10772	0.71622	2.7277
	Chicken-3	29.0635	1.11523	4.67774	4.05369	5.33105	24.1015	23.7903	4.98416	0.881699	11.2316
	Fig.1N Rnase R treatment of mouse MEF2A RNAs
		mmu-circMef2a1	mmu-circMef2a2	mmu-Mef2a
	Control-1	0.945563	0.999512	0.853281
	Control-2	1.2362	0.94268	1.01943
	Control-3	0.855502	1.06132	1.14961
	Rnase R-1	1.08569	1.51259	0.0193469
	Rnase R-2	0.918657	1.04509	0.0171803
	Rnase R-3	0.881691	0.887982	0.0127897
	Fig.1O Reverse transcriptional analysis of mouse MEF2A RNAs
		mmu-circMef2a1	mmu-circMef2a2	mmu-Mef2a
	Oligo d(T) primer-1	0.975776	0.825249	1.00637
	Oligo d(T) primer-2	1.22692	0.866859	1.00005
	Oligo d(T) primer-3	0.835282	1.39787	0.993615
	Random primer-1	12.5011	19.6494	0.699126
	Random primer-2	13.6456	18.5549	0.422501
	Random primer-3	9.86394	12.5223	0.552846

## Sheet: Figure 2
	Fig.2A Knockdown efficiency of circMEF2A1
		siRNA-NC	si-circMEF2A1
	Repeat-1	0.878632	0.18728
	Repeat-2	1.10113	0.280852
	Repeat-3	1.03361	0.217127
	Fig.2B Overexpression efficiency of circMEF2A1
		ov-NC	ov-circMEF2A1
	Repeat-1	1.07987	6.55775
	Repeat-2	1.44541	9.32105
	Repeat-3	0.640679	9.87063
	Fig.2C Relative expression of myogenic differentiation marker genes following knockdown of circMEF2A1
		MyoD1	MyoG	MyF5	MyHC
	siRNA-NC-1	0.971079	0.961967	0.752135	0.91572
	siRNA-NC-2	0.951241	0.979271	1.14034	1.10639
	siRNA-NC-3	1.08257	1.06154	1.16593	0.987029
	si-circMEF2A1-1	0.416089	0.50102	0.802286	0.567456
	si-circMEF2A1-2	0.534468	0.780615	0.623495	0.706737
	si-circMEF2A1-3	0.364456	0.767906	0.251812	0.575301
	Fig.2D Relative expression of myogenic differentiation marker genes following overexpression of circMEF2A1
		MyoD1	MyoG	MyF5	MyHC
	ov-NC-1	0.991428	1.14554	0.905346	1.44339
	ov-NC-2	0.968622	0.908543	1.04828	1.10388
	ov-NC-3	1.04132	0.960827	1.05368	0.627618
	ov-circMEF2A1-1	1.27939	1.30527	1.27764	1.91593
	ov-circMEF2A1-2	1.32585	1.94043	1.39442	2.60887
	ov-circMEF2A1-3	1.51206	1.54528	2.09837	2.83772
	Fig.2F Relative myotube area following knockdown of circMEF2A1
		siRNA-NC	si-circMEF2A1
	Repeat-1 image-1	50.0751	32.4648
	Repeat-1 image-2	50.7234	44.1513
	Repeat-1 image-3	69.0298	42.237
	Repeat-2 image-1	55.8607	25.4448
	Repeat-2 image-2	53.8049	41.0434
	Repeat-2 image-3	38.6839	43.9426
	Repeat-3 image-1	51.9166	46.3243
	Repeat-3 image-2	51.144	33.8902
	Repeat-3 image-3	73.323	46.6872
	Fig.2G Relative myotube area following overexpression of circMEF2A1
		ov-NC	ov-circMEF2A1
	Repeat-1 image-1	49.7419	83.3362
	Repeat-1 image-2	63.8922	89.0005
	Repeat-1 image-3	34.4703	69.2581
	Repeat-2 image-1	43.9557	91.6956
	Repeat-2 image-2	51.2807	74.1783
	Repeat-2 image-3	43.4116	68.6051
	Repeat-3 image-1	49.4437	82.5502
	Repeat-3 image-2	56.6711	59.6914
	Repeat-3 image-3	41.4567	67.1949
	Fig.2H MyHC+ cell ratio following knockdown of circMEF2A1
		siRNA-NC	si-circMEF2A1
	Repeat-1 image-1	51.9678	31.133
	Repeat-1 image-2	46.5235	26.0185
	Repeat-1 image-3	54.163	24.3063
	Repeat-2 image-1	54.633	29.5047
	Repeat-2 image-2	41.3063	28.4934
	Repeat-2 image-3	53.8713	25.7883
	Repeat-3 image-1	57.3616	32.6884
	Repeat-3 image-2	49.8118	28.91
	Repeat-3 image-3	53.2941	29.927
	Fig.2I MyHC+ cell ratio following overexpression of circMEF2A1
		ov-NC	ov-circMEF2A1
	Repeat-1 image-1	57.8348	72.8792
	Repeat-1 image-2	60.9907	82.9186
	Repeat-1 image-3	50.1776	86.034
	Repeat-2 image-1	55.3226	72.1543
	Repeat-2 image-2	47.3854	80.6667
	Repeat-2 image-3	53.1996	67.4987
	Repeat-3 image-1	52.4046	85.842
	Repeat-3 image-2	53.2064	67.7852
	Repeat-3 image-3	51.8851	75.3836
	Fig.2J Relative expression of myogenic differentiation marker genes following knockdown of circMEF2A1 in vivo
		MyoD1	MyoG	MyF5	MyHC
	LV-si-NC-1	1.0483	0.937073	0.935753	0.971325
	LV-si-NC-2	1.03193	1.07903	1.02362	1.16847
	LV-si-NC-3	0.924409	0.988994	1.044	0.881082
	LV-si-circMEF2A1-1	0.599745	0.483341	0.54423	0.175867
	LV-si-circMEF2A1-2	0.791026	0.685321	0.629813	0.368277
	LV-si-circMEF2A1-3	0.980288	0.567971	0.639824	0.242092
	Fig.2K Relative expression of myogenic differentiation marker genes following overexpression of circMEF2A1 in vivo
		MyoD1	MyoG	MyF5	MyHC
	LV-ov-NC-1	1.0578	0.999258	0.928369	0.892013
	LV-ov-NC-2	0.942929	0.975831	1.11439	1.08741
	LV-ov-NC-3	1.00258	1.02553	0.966589	1.03095
	LV-ov-circMEF2A1-1	1.22975	1.43939	1.36973	1.80418
	LV-ov-circMEF2A1-2	1.34708	1.74414	1.72733	2.16579
	LV-ov-circMEF2A1-3	1.23241	1.80671	1.968	2.15145
	Fig.2L Breast muscle rate following knockdown of circMEF2A1 in vivo
		LV-si-NC	LV-si-circMEF2A1
	Repeat-1	7.25806	5.28211
	Repeat-2	7.29589	5.98877
	Repeat-3	7.18563	5.99876
	Repeat-4	6.61637	6.17517
	Repeat-5	7.03218	5.20305
	Repeat-6	6.71337	5.56916
	Fig.2M Breast muscle rate following overexpression of circMEF2A1 in vivo
		LV-ov-NC	LV-ov-circMEF2A1
	Repeat-1	7.20627	7.7723
	Repeat-2	6.96884	7.72443
	Repeat-3	6.77401	7.49741
	Repeat-4	7.33509	7.81003
	Repeat-5	7.0615	7.40538
	Repeat-6	6.7908	7.83582
	Fig.2R Myofiber cross-sectional area following knockdown of circMEF2A1 in vivo
			<20	20-40	40-60	60-80	80-100	100-150	150-200	200-250	250-300	300-350	350-400	>400
	LV-si-NC	Repeat-1 image-1	4.69799	8.38926	11.0738	17.7852	26.8456	17.7852	8.72483	1.34228	1.00671	1.34228	0.671141	0.33557
		Repeat-1 image-2	3.91566	11.1446	12.3494	20.7831	21.6867	18.9759	7.53012	2.40964	0.60241	0.301205	0.301205	0
		Repeat-1 image-3	6.8323	9.31677	11.4907	17.7019	24.5342	19.2547	8.69565	1.5528	0.310559	0.310559	0	0
		Repeat-2 image-1	4.1841	6.27615	12.5523	18.41	26.3598	17.1548	10.4603	2.51046	0.83682	0.41841	0.41841	0.41841
		Repeat-2 image-2	4.31034	5.17241	13.3621	19.8276	15.9483	25.8621	9.05172	3.87931	1.72414	0.431034	0	0.431034
		Repeat-2 image-3	4.0724	4.97738	14.4796	14.9321	14.0271	30.3167	9.50226	4.52489	1.35747	0.904977	0.452489	0.452489
		Repeat-3 image-1	4.29799	9.74212	16.9054	17.192	24.3553	16.0458	8.88252	1.43266	0.573066	0.286533	0.286533	0
		Repeat-3 image-2	5.76271	8.81356	13.8983	18.3051	24.4068	17.6271	7.79661	1.35593	0.677966	0.677966	0.338983	0.338983
		Repeat-3 image-3	5.67376	5.67376	11.3475	18.4397	19.1489	21.2766	10.6383	2.83688	2.12766	1.41844	0.70922	0.70922
	LV-si-circMEF2A1	Repeat-1 image-1	6.60377	12.5786	23.2704	19.4969	15.7233	19.4969	0.943396	0.943396	0.314465	0.314465	0.314465	0
		Repeat-1 image-2	5.26316	12.406	16.1654	16.9173	15.4135	24.0602	4.51128	3.7594	0.75188	0.37594	0.37594	0
		Repeat-1 image-3	5.55556	16.6667	17.037	17.4074	16.2963	18.8889	4.81481	1.11111	1.11111	0.37037	0.37037	0.37037
		Repeat-2 image-1	7.11744	16.3701	16.3701	16.0142	18.8612	16.3701	5.69395	1.06762	1.42349	0.711744	0	0
		Repeat-2 image-2	7.06714	12.0141	15.1943	16.6078	22.9682	19.4346	3.53357	1.76678	0.353357	0.706714	0.353357	0
		Repeat-2 image-3	8.75421	10.4377	19.8653	20.5387	22.8956	12.4579	2.6936	1.0101	0.673401	0.3367	0.3367	0
		Repeat-3 image-1	10.5495	11.6484	19.7802	23.0769	22.6374	9.01099	1.97802	0.659341	0.43956	0.21978	0	0
		Repeat-3 image-2	9.7852	16.9451	22.4344	22.1957	15.7518	9.54654	2.6253	0.238663	0.238663	0.238663	0	0
		Repeat-3 image-3	9.18919	13.5135	18.3784	20.2703	22.1622	14.5946	0.810811	0.27027	0.27027	0.27027	0.27027	0
	Fig.2S Myofiber cross-sectional area following overexpression of circMEF2A1 in vivo
			<20	20-40	40-60	60-80	80-100	100-150	150-200	200-250	250-300	300-350	350-400	>400
	LV-ov-NC	Repeat-1 image-1	3.10881	8.29016	12.9534	17.0984	19.171	14.5078	15.0259	6.73575	2.07254	0.518135	0.518135	0
		Repeat-1 image-2	4.34783	9.78261	14.8551	18.1159	22.4638	18.1159	7.24638	2.89855	1.44928	0.362319	0.362319	0
		Repeat-1 image-3	3.64372	8.09717	11.7409	16.1943	21.8623	22.2672	11.7409	2.42915	0.809717	0.809717	0.404858	0
		Repeat-2 image-1	3.85965	9.47368	15.7895	23.1579	16.1404	20.3509	7.36842	2.10526	0.701754	0.701754	0.350877	0
		Repeat-2 image-2	3.69128	7.71812	13.4228	28.1879	22.1477	17.1141	5.36913	1.34228	0.671141	0.33557	0	0
		Repeat-2 image-3	4.5283	10.9434	12.0755	24.5283	16.6038	19.2453	5.66038	4.5283	0.377358	0.754717	0.377358	0.377358
		Repeat-3 image-1	3.13901	7.62332	13.4529	16.5919	22.87	21.9731	8.52018	2.69058	0.896861	0.44843	0.896861	0.896861
		Repeat-3 image-2	4.06091	8.12183	7.61421	17.7665	20.3046	27.9188	7.61421	3.04569	1.52284	0.507614	0.507614	1.01523
		Repeat-3 image-3	3.37079	4.49438	8.42697	19.1011	21.9101	23.5955	6.74157	6.17978	3.37079	1.1236	1.1236	0.561798
	LV-ov-circMEF2A1	Repeat-1 image-1	1.42857	4.28571	7.14286	8.57143	12.8571	17.1429	18.5714	15.7143	5.71429	2.85714	2.85714	2.85714
		Repeat-1 image-2	1.17647	5.88235	8.23529	8.23529	11.7647	15.2941	17.6471	17.6471	4.70588	3.52941	3.52941	2.35294
		Repeat-1 image-3	0	5.26316	7.89474	7.89474	10.5263	18.4211	21.0526	15.7895	5.26316	5.26316	2.63158	0
		Repeat-2 image-1	2.12766	5.31915	7.44681	8.51064	10.6383	18.0851	21.2766	10.6383	7.44681	4.25532	2.12766	2.12766
		Repeat-2 image-2	0.746269	5.22388	5.97015	8.95522	11.194	23.8806	18.6567	12.6866	5.22388	2.98507	2.23881	2.23881
		Repeat-2 image-3	0	3.8835	8.73786	9.70874	10.6796	12.6214	20.3883	19.4175	8.73786	1.94175	1.94175	1.94175
		Repeat-3 image-1	1.03093	5.15464	10.3093	15.4639	15.4639	18.5567	17.5258	5.15464	4.12371	3.09278	3.09278	1.03093
		Repeat-3 image-2	1.53846	5.64103	13.3333	13.3333	13.3333	13.3333	16.4103	13.3333	6.15385	2.5641	0.512821	0.512821
		Repeat-3 image-3	1.60428	6.41711	9.62567	10.6952	11.7647	18.7166	11.2299	16.0428	10.6952	1.60428	1.06952	0.534759

## Sheet: Figure 3
	Fig.3B Relative expression of miRNAs following knockdown of circMEF2A1
		miR-30a-3p	miR-30e-3p	miR-27b-3p	miR-138-2-3p
	siRNA-NC-1	0.989634	1.32234	1.14332	1.20165
	siRNA-NC-2	1.13777	0.997256	0.937128	0.899359
	siRNA-NC-3	0.888121	0.758319	0.933325	0.925312
	si-circMEF2A1-1	1.36504	1.23828	1.01537	0.842797
	si-circMEF2A1-2	1.50906	1.00682	0.944577	0.540987
	si-circMEF2A1-3	1.39712	0.800144	0.866356	0.284946
	Fig.3C Relative expression of miRNAs following overexpression of circMEF2A1
		miR-30a-3p	miR-30e-3p	miR-27b-3p	miR-138-2-3p
	ov-NC-1	1.04424	1.07337	0.981633	0.878301
	ov-NC-2	0.97127	1.06581	1.11179	1.06108
	ov-NC-3	0.985957	0.874119	0.916281	1.07302
	ov-circMEF2A1-1	0.364647	0.731407	1.23825	1.10146
	ov-circMEF2A1-2	0.479752	0.562594	1.42911	1.33575
	ov-circMEF2A1-3	0.479098	0.528614	1.44724	1.70687
	Fig.3G Dual-luciferase analysis on circMEF2A1 and miR-30a-3p
		Fluc/Rluc
	circMEF2A1-WT + mimic NC -1	1.09132
	circMEF2A1-WT + mimic NC -2	0.956921
	circMEF2A1-WT + mimic NC -3	0.945522
	circMEF2A1-MT + mimic NC -1	0.984307
	circMEF2A1-MT + mimic NC -2	1.09561
	circMEF2A1-MT + mimic NC -3	0.920083
	circMEF2A1-WT + miR-30a-3p -1	0.612028
	circMEF2A1-WT + miR-30a-3p -2	0.679895
	circMEF2A1-WT + miR-30a-3p -3	0.777304
	circMEF2A1-MT + miR-30a-3p -1	1.00046
	circMEF2A1-MT + miR-30a-3p -2	0.98294
	circMEF2A1-MT + miR-30a-3p -3	1.0166
	Fig.3H Knockdown efficiency of miR-30a-3p
		inhibitor-NC	miR-30a-3p inhibitor
	Repeat-1	1.17145	0.336247
	Repeat-2	0.807484	0.428997
	Repeat-3	1.05716	0.297591
	Fig.3I Overexpression efficiency of miR-30a-3p
		mimic-NC	miR-30a-3p mimic
	Repeat-1	0.838245	716.147
	Repeat-2	1.08792	396.297
	Repeat-3	1.09656	483.787
	Fig.3J Relative expression of myogenic differentiation marker genes following knockdown of miR-30a-3p
		MyoD1	MyoG	MyF5	MyHC
	inhibitor-NC-1	1.14589	1.08108	0.909421	1.17639
	inhibitor-NC-2	1.00874	1.03581	1.10924	0.995078
	inhibitor-NC-3	0.865125	0.89302	0.99131	0.854262
	miR-30a-3p inhibitor-1	1.62833	1.26631	1.38937	1.38721
	miR-30a-3p inhibitor-2	1.75774	1.25377	1.76883	2.18364
	miR-30a-3p inhibitor-3	1.51342	1.1663	1.91405	1.8826
	Fig.3K Relative expression of myogenic differentiation marker genes following overexpression of miR-30a-3p
		MyoD1	MyoG	MyF5	MyHC
	mimic-NC-1	1.0628	0.937077	0.843589	1.11991
	mimic-NC-2	0.93909	0.9469	1.01703	1.07106
	mimic-NC-3	1.00194	1.12699	1.16556	0.833689
	miR-30a-3p mimic-1	0.56872	0.586894	0.661096	0.248264
	miR-30a-3p mimic-2	0.794016	0.66245	0.89367	0.277877
	miR-30a-3p mimic-3	0.691577	0.715395	0.870382	0.292044
	Fig.3M Relative myotube area following knockdown of miR-30a-3p
		inhibitor-NC	miR-30a-3p inhibitor
	Repeat-1 image-1	54.1436	75.1454
	Repeat-1 image-2	45.7958	68.6792
	Repeat-1 image-3	49.3324	66.249
	Repeat-2 image-1	45.5436	61.1467
	Repeat-2 image-2	45.9348	57.4217
	Repeat-2 image-3	43.9819	61.7327
	Repeat-3 image-1	47.5229	62.324
	Repeat-3 image-2	48.0047	67.1889
	Repeat-3 image-3	51.646	64.4445
	Fig.3N Relative myotube area following overexpression of miR-30a-3p
		inhibitor-NC	miR-30a-3p inhibitor
	Repeat-1 image-1	52.2491	23.5902
	Repeat-1 image-2	50.4983	40.9998
	Repeat-1 image-3	47.3774	41.8094
	Repeat-2 image-1	44.4478	31.9039
	Repeat-2 image-2	43.8643	39.9055
	Repeat-2 image-3	42.0296	39.7434
	Repeat-3 image-1	47.5017	35.3954
	Repeat-3 image-2	46.9636	36.7807
	Repeat-3 image-3	55.4109	41.0513
	Fig.3O MyHC+ cell ratio following knockdown of miR-30a-3p
		mimic-NC	miR-30a-3p mimic
	Repeat-1 image-1	50.1433	70.9317
	Repeat-1 image-2	49.5346	75.2089
	Repeat-1 image-3	47.6732	78.6047
	Repeat-2 image-1	46.2281	75.2148
	Repeat-2 image-2	46.1879	66.0746
	Repeat-2 image-3	51.9731	69.2602
	Repeat-3 image-1	45.2359	62.8213
	Repeat-3 image-2	47.1575	73.3226
	Repeat-3 image-3	47.332	71.8729
	Fig.3P MyHC+ cell ratio following overexpression of miR-30a-3p
		mimic-NC	miR-30a-3p mimic
	Repeat-1 image-1	54.2169	37.2654
	Repeat-1 image-2	43.1255	28.5319
	Repeat-1 image-3	50.5219	32.175
	Repeat-2 image-1	71.2753	22.2603
	Repeat-2 image-2	64.2691	21.2717
	Repeat-2 image-3	43.4241	18.5437
	Repeat-3 image-1	53.6511	28.7629
	Repeat-3 image-2	42.1331	29.0068
	Repeat-3 image-3	53.0426	25.2066

## Sheet: Figure 4
	Fig.4B Relative expression of target genes following co-transfection
		EGR1	EYA1	PPP3CA
	ov-NC + mimic NC -1	0.950198	1.29204	1.11057
	ov-NC + mimic NC -2	0.977316	0.752664	1.06124
	ov-NC + mimic NC -3	1.07684	1.02831	0.84847
	ov-NC + miR-30a-3p -1	0.314843	0.138857	0.234236
	ov-NC + miR-30a-3p -2	0.730975	0.141335	0.185709
	ov-NC + miR-30a-3p -3	0.667937	0.0296738	0.331505
	ov-circMEF2A1 + miR-30a-3p -1	0.823589	0.307508	0.987353
	ov-circMEF2A1 + miR-30a-3p -2	0.85107	0.0809248	0.912387
	ov-circMEF2A1 + miR-30a-3p -3	1.06614	0.156173	0.846113
	Fig.4C Relative expression of target genes following knockdown of circMEF2A1
		EGR1	EYA1	PPP3CA
	si-NC-1	0.994942	1.59767	1.158
	si-NC-2	1.16892	0.769167	0.956995
	si-NC-3	0.859838	0.81375	0.902367
	si-circMEF2A1-1	0.614126	0.476885	0.304789
	si-circMEF2A1-2	0.874151	0.982659	0.30484
	si-circMEF2A1-3	0.830103	0.173409	0.205319
	Fig.4E Dual-luciferase analysis on PPP3CA and miR-30a-3p
		Fluc/Rluc
	PPP3CA-WT + mimic NC -1	1.2554
	PPP3CA-WT + mimic NC -2	1.07516
	PPP3CA-WT + mimic NC -3	1.02324
	PPP3CA-MT + mimic NC -1	0.872655
	PPP3CA-MT + mimic NC -2	0.853119
	PPP3CA-MT + mimic NC -3	1.27423
	PPP3CA-WT + miR-30a-3p -1	0.661085
	PPP3CA-WT + miR-30a-3p -2	0.659488
	PPP3CA-WT + miR-30a-3p -3	0.594696
	PPP3CA-MT + miR-30a-3p -1	0.969925
	PPP3CA-MT + miR-30a-3p -2	1.10666
	PPP3CA-MT + miR-30a-3p -3	0.923416
	Fig.4F Relative expression of myogenic differentiation marker genes following knockdown of PPP3CA
		MyoD1	MyoG	MyF5	MyHC
	siRNA-NC-1	1.01563	0.90549	1.01278	0.849283
	siRNA-NC-2	0.973359	1.06684	0.970741	1.19978
	siRNA-NC-3	1.01156	1.03518	1.01714	0.981404
	si-PPP3CA-1	0.606434	0.353526	0.25404	0.449312
	si-PPP3CA-2	0.635881	0.568247	0.619562	0.384278
	si-PPP3CA-3	0.758443	0.728108	0.140305	0.361883
	Fig.4H Relative myotube area following knockdown of PPP3CA
		siRNA-NC	si-PPP3CA
	Repeat-1 image-1	66.0637	48.3959
	Repeat-1 image-2	65.0846	36.138
	Repeat-1 image-3	74.2271	27.1195
	Repeat-2 image-1	52.519	44.0227
	Repeat-2 image-2	47.8201	29.679
	Repeat-2 image-3	51.8263	26.1997
	Repeat-3 image-1	48.3425	40.0241
	Repeat-3 image-2	49.8071	44.9198
	Repeat-3 image-3	57.2961	50.672
	Fig.4I MyHC+ cell ratio following knockdown of PPP3CA
		siRNA-NC	si-PPP3CA
	Repeat-1 image-1	68.9455	36.2144
	Repeat-1 image-2	60.5189	34.2435
	Repeat-1 image-3	48.4409	23.3892
	Repeat-2 image-1	69.789	37.8277
	Repeat-2 image-2	63.5673	35.1637
	Repeat-2 image-3	52.7357	40.1423
	Repeat-3 image-1	52.8396	31.012
	Repeat-3 image-2	64.0797	30.4671
	Repeat-3 image-3	72.8933	29.4118

## Sheet: Figure 5
	Fig.5A Knockdown efficiency of circMEF2A2
		siRNA-NC	si-circMEF2A2
	Repeat-1	0.882166	0.507131
	Repeat-2	0.971145	0.347196
	Repeat-3	1.16725	0.315076
	Fig.5B Overexpression efficiency of circMEF2A1
		ov-NC	ov-circMEF2A2
	Repeat-1	1.36477	5.35083
	Repeat-2	1.06763	6.7348
	Repeat-3	0.686309	7.85655
	Fig.5C Relative expression of myogenic differentiation marker genes following knockdown of circMEF2A2
		MyoD1	MyoG	MyF5	MyHC
	siRNA-NC-1	0.947582	0.913718	0.889253	1.0627
	siRNA-NC-2	1.00439	1.0575	1.1008	0.825461
	siRNA-NC-3	1.0507	1.03492	1.02157	1.13997
	si-circMEF2A2-1	0.87428	0.563643	0.52432	0.137992
	si-circMEF2A2-2	0.734999	0.67925	0.575965	0.304385
	si-circMEF2A2-3	0.86966	0.592129	0.642809	0.334895
	Fig.5D Relative expression of myogenic differentiation marker genes following overexpression of circMEF2A2
		MyoD1	MyoG	MyF5	MyHC
	ov-NC-1	1.12165	1.04771	0.829517	1.08225
	ov-NC-2	1.05358	0.872382	1.16146	1.13474
	ov-NC-3	0.846203	1.09409	1.03793	0.814288
	ov-circMEF2A2-1	1.26945	1.28242	1.77587	1.72508
	ov-circMEF2A2-2	1.62765	2.09529	2.13574	2.19828
	ov-circMEF2A2-3	1.54597	2.60818	2.28043	3.08947
	Fig.5F Relative myotube area following knockdown of circMEF2A2
		siRNA-NC	si-circMEF2A2
	Repeat-1 image-1	51.1196	29.4586
	Repeat-1 image-2	41.5233	22.6226
	Repeat-1 image-3	53.798	25.9598
	Repeat-2 image-1	50.4521	22.1235
	Repeat-2 image-2	49.5364	14.6919
	Repeat-2 image-3	35.2866	27.8952
	Repeat-3 image-1	39.4451	27.8693
	Repeat-3 image-2	43.8489	36.8767
	Repeat-3 image-3	52.0377	31.8832
	Fig.5G Relative myotube area following overexpression of circMEF2A2
		ov-NC	ov-circMEF2A2
	Repeat-1 image-1	54.5156	74.0222
	Repeat-1 image-2	54.9992	79.0402
	Repeat-1 image-3	42.9091	71.6601
	Repeat-2 image-1	48.9763	75.1217
	Repeat-2 image-2	48.5428	72.3361
	Repeat-2 image-3	37.9129	75.6312
	Repeat-3 image-1	39.1167	53.4834
	Repeat-3 image-2	62.9348	61.1743
	Repeat-3 image-3	44.8114	70.5793
	Fig.5H MyHC+ cell ratio following knockdown of circMEF2A2
		siRNA-NC	si-circMEF2A2
	Repeat-1 image-1	54.8293	29.7513
	Repeat-1 image-2	48.2527	32.7626
	Repeat-1 image-3	54.6569	31.9328
	Repeat-2 image-1	61.0432	33.3333
	Repeat-2 image-2	59.3191	30.0613
	Repeat-2 image-3	48.8685	39.2739
	Repeat-3 image-1	42.0621	32.2286
	Repeat-3 image-2	54.2238	28.269
	Repeat-3 image-3	61.6873	37.6777
	Fig.5I MyHC+ cell ratio following overexpression of circMEF2A2
		ov-NC	ov-circMEF2A2
	Repeat-1 image-1	71.7082	87.0851
	Repeat-1 image-2	70.4403	74.5083
	Repeat-1 image-3	62.5995	88.0911
	Repeat-2 image-1	63.2634	88.3199
	Repeat-2 image-2	60.9477	77.6587
	Repeat-2 image-3	56.1464	87.7953
	Repeat-3 image-1	71.4138	79.9665
	Repeat-3 image-2	71.2563	75.1331
	Repeat-3 image-3	52.3089	79.4017
	Fig.5J Relative expression of myogenic differentiation marker genes following knockdown of circMEF2A2 in vivo
		MyoD1	MyoG	MyF5	MyHC
	LV-si-NC-1	0.915122	0.927139	0.958171	1.01799
	LV-si-NC-2	1.11732	1.10742	1.03113	1.20258
	LV-si-NC-3	0.978011	0.973967	1.01215	0.816851
	LV-si-circMEF2A2-1	0.602352	0.544739	0.451764	0.497483
	LV-si-circMEF2A2-2	0.649397	0.723391	0.524469	0.387406
	LV-si-circMEF2A2-3	0.653333	0.365732	0.512222	0.369426
	Fig.5K Relative expression of myogenic differentiation marker genes following overexpression of circMEF2A2 in vivo
		MyoD1	MyoG	MyF5	MyHC
	LV-ov-NC-1	0.937623	0.842052	0.824397	0.930521
	LV-ov-NC-2	1.04407	1.06784	1.17745	1.11682
	LV-ov-NC-3	1.02151	1.11213	1.0302	0.962255
	LV-ov-circMEF2A2-1	1.27669	1.73128	1.79942	1.76121
	LV-ov-circMEF2A2-2	1.21107	1.77803	1.73706	1.81407
	LV-ov-circMEF2A2-3	1.84982	1.47341	1.85865	1.78053
	Fig.5L Breast muscle rate following knockdown of circMEF2A2 in vivo
		LV-si-NC	LV-si-circMEF2A2
	Repeat-1	6.79953	6.32411
	Repeat-2	7.39183	5.95691
	Repeat-3	7.20189	5.55915
	Repeat-4	6.75369	5.67551
	Repeat-5	7.4986	5.45229
	Repeat-6	7.34694	5.60453
	Fig.5M Breast muscle rate following overexpression of circMEF2A2 in vivo
		LV-ov-NC	LV-ov-circMEF2A2
	Repeat-1	7.42887	8.40611
	Repeat-2	7.15096	7.46269
	Repeat-3	6.51558	7.90843
	Repeat-4	6.73026	8.12757
	Repeat-5	7.1281	7.8628
	Repeat-6	6.75082	8.01061
	Fig.5R Myofiber cross-sectional area following knockdown of circMEF2A2 in vivo
			<20	20-40	40-60	60-80	80-100	100-150	150-200	200-250	250-300	300-350	350-400	>400
	LV-si-NC	Repeat-1 image-1	8.37563	8.37563	15.2284	21.8274	20.3046	12.4365	4.82234	4.82234	3.04569	0.507614	0.253807	0
		Repeat-1 image-2	6.28415	10.1093	16.3934	19.9454	21.5847	11.7486	6.55738	4.09836	2.73224	0.273224	0.273224	0
		Repeat-1 image-3	7.4359	10.5128	13.5897	18.9744	21.0256	13.0769	6.41026	5.12821	2.82051	0.769231	0.25641	0
		Repeat-2 image-1	9.70874	16.9903	17.4757	18.932	15.0485	11.6505	4.85437	2.42718	1.45631	0.485437	0.970874	0
		Repeat-2 image-2	7.63359	11.8321	12.9771	22.5191	27.0992	13.7405	1.9084	0.763359	0.763359	0.381679	0.381679	0
		Repeat-2 image-3	8.02676	15.7191	19.0635	17.7258	17.7258	14.7157	4.01338	1.67224	1.33779	0	0	0
		Repeat-3 image-1	6.82493	9.79228	13.3531	22.8487	16.0237	10.9792	8.01187	6.23145	4.45104	0.890208	0.593472	0
		Repeat-3 image-2	5.81395	12.7907	20.6395	22.9651	10.7558	13.3721	6.39535	5.52326	1.16279	0.581395	0	0
		Repeat-3 image-3	6.54206	14.0187	20.5607	15.2648	12.1495	10.9034	9.34579	9.34579	0.623053	0.623053	0.623053	0
	LV-si-circMEF2A2	Repeat-1 image-1	15.4122	18.2796	26.5233	28.853	8.42294	1.97133	0.179211	0.358423	0	0	0	0
		Repeat-1 image-2	15.5602	18.8797	32.1577	24.0664	6.0166	2.28216	0.414938	0.207469	0.414938	0	0	0
		Repeat-1 image-3	13.3981	20.5825	30.2913	24.0777	9.70874	1.74757	0.194175	0	0	0	0	0
		Repeat-2 image-1	11.1111	21.4092	32.5203	18.4282	9.7561	4.06504	1.08401	0.542005	0.542005	0.271003	0.271003	0
		Repeat-2 image-2	11.7493	18.799	34.4648	25.0653	7.5718	1.30548	0.261097	0.261097	0.522193	0	0	0
		Repeat-2 image-3	12.4464	18.0258	27.897	15.4506	7.29614	8.15451	3.43348	4.72103	1.28755	0.858369	0.429185	0
		Repeat-3 image-1	12.6649	17.6781	35.3562	25.3298	5.5409	2.37467	1.05541	0	0	0	0	0
		Repeat-3 image-2	12.7869	18.0328	33.4426	31.4754	2.95082	0.327869	0.327869	0.655738	0	0	0	0
		Repeat-3 image-3	8.58086	17.8218	27.3927	29.3729	10.5611	2.9703	1.32013	0.660066	0.660066	0.660066	0	0
	Fig.5S Myofiber cross-sectional area following overexpression of circMEF2A2 in vivo
			<20	20-40	40-60	60-80	80-100	100-150	150-200	200-250	250-300	300-350	350-400	>400
	LV-ov-NC	Repeat-1 image-1	3.48259	6.96517	10.9453	28.3582	18.9055	15.9204	6.96517	3.48259	2.48756	1.49254	0.497512	0.497512
		Repeat-1 image-2	7.93651	7.14286	19.8413	19.0476	15.0794	10.3175	8.73016	5.55556	3.1746	1.5873	0.793651	0.793651
		Repeat-1 image-3	5.44218	8.84354	12.9252	21.0884	17.6871	15.6463	8.16327	4.7619	2.72109	1.36054	0.680272	0.680272
		Repeat-2 image-1	5.46075	9.89761	16.041	21.1604	23.2082	13.3106	7.84983	1.02389	1.02389	0.341297	0.341297	0.341297
		Repeat-2 image-2	7.8125	15.625	17.1875	22.3958	16.1458	11.4583	3.64583	3.125	2.08333	0.520833	0	0
		Repeat-2 image-3	8.93855	11.1732	19.5531	24.0223	17.8771	11.1732	2.23464	2.23464	1.11732	0.558659	0.558659	0.558659
		Repeat-3 image-1	5.90278	10.0694	15.9722	22.5694	23.9583	15.9722	3.125	0.694444	0.694444	0.347222	0.347222	0.347222
		Repeat-3 image-2	4.58333	8.75	16.25	22.9167	18.3333	15	7.91667	3.33333	1.66667	0.416667	0.416667	0.416667
		Repeat-3 image-3	6.80851	14.0426	14.0426	24.2553	15.3191	14.4681	4.25532	2.55319	2.12766	1.2766	0.425532	0.425532
	LV-ov-circMEF2A2	Repeat-1 image-1	3.77358	7.54717	9.43396	11.3208	13.2075	16.9811	13.2075	5.66038	7.54717	5.66038	3.77358	1.88679
		Repeat-1 image-2	2.04082	6.12245	8.16327	16.3265	16.3265	20.4082	12.2449	6.12245	6.12245	2.04082	2.04082	2.04082
		Repeat-1 image-3	3.05344	6.10687	10.687	12.2137	17.5573	21.374	12.2137	8.39695	3.81679	2.29008	1.52672	0.763359
		Repeat-2 image-1	3.7037	6.34921	10.0529	14.8148	17.9894	19.5767	12.6984	6.34921	4.7619	1.5873	1.5873	0.529101
		Repeat-2 image-2	1.93548	4.51613	9.67742	10.9677	15.4839	21.9355	16.7742	9.67742	4.51613	1.93548	1.29032	1.29032
		Repeat-2 image-3	3	7	10.5	12	16	21	16.5	5.5	3.5	3	1	1
		Repeat-3 image-1	2.73973	7.30594	10.5023	12.7854	14.6119	21.4612	13.6986	8.21918	4.10959	2.73973	0.913242	0.913242
		Repeat-3 image-2	3.98406	6.77291	12.749	15.9363	15.1394	23.9044	10.757	3.98406	2.78884	2.39044	0.796813	0.796813
		Repeat-3 image-3	2.75229	7.33945	8.7156	10.5505	21.5596	20.1835	14.6789	6.42202	2.29358	2.29358	1.83486	1.37615

## Sheet: Figure 6
	Fig.6B Relative expression of miRNAs following knockdown of circMEF2A2
		miR-34b-3p	miR-34c-3p	miR-148a-5p
	siRNA-NC-1	1.07231	1.06027	1.07289
	siRNA-NC-2	0.979604	0.961273	0.900165
	siRNA-NC-3	0.951984	0.981151	1.03544
	si-circMEF2A1-1	0.995544	0.793915	1.61444
	si-circMEF2A1-2	0.945906	0.950016	1.56338
	si-circMEF2A1-3	1.1287	1.43845	2.1476
	Fig.6C Relative expression of miRNAs following overexpression of circMEF2A2
		miR-34b-3p	miR-34c-3p	miR-148a-5p
	ov-NC-1	1.07216	1.16796	0.964953
	ov-NC-2	1.08697	0.921496	1.0576
	ov-NC-3	0.858072	0.929135	0.979881
	ov-circMEF2A1-1	1.65481	0.994773	0.34095
	ov-circMEF2A1-2	1.48243	0.73254	0.53671
	ov-circMEF2A1-3	1.21125	0.701991	0.553299
	Fig.6G Dual-luciferase analysis on circMEF2A2 and miR-148a-5p
		Fluc/Rluc
	circMEF2A2-WT + mimic NC -1	0.997374
	circMEF2A2-WT + mimic NC -2	0.938033
	circMEF2A2-WT + mimic NC -3	0.957629
	circMEF2A2-MT + mimic NC -1	1.01088
	circMEF2A2-MT + mimic NC -2	0.959482
	circMEF2A2-MT + mimic NC -3	1.02964
	circMEF2A2-WT + miR-148a-5p -1	0.689605
	circMEF2A2-WT + miR-148a-5p -2	0.584869
	circMEF2A2-WT + miR-148a-5p -3	0.587431
	circMEF2A2-MT + miR-148a-5p -1	1.0274
	circMEF2A2-MT + miR-148a-5p -2	0.930176
	circMEF2A2-MT + miR-148a-5p -3	1.04242
	Fig.6H Knockdown efficiency of miR-148a-5p
		inhibitor-NC	miR-148a-5p inhibitor
	Repeat-1	1.10093	0.273296
	Repeat-2	0.926085	0.370956
	Repeat-3	0.980823	0.454059
	Fig.6I Overexpression efficiency of miR-148a-5p
		mimic-NC	miR-148a-5p mimic
	Repeat-1	1.00428	17.7472
	Repeat-2	0.9525	16.5509
	Repeat-3	1.0454	22.3297
	Fig.6J Relative expression of myogenic differentiation marker genes following knockdown of miR-148a-5p
		MyoD1	MyoG	MyF5	MyHC
	inhibitor-NC-1	0.930789	1.00308	0.848312	1.1497
	inhibitor-NC-2	1.0297	0.985625	1.08621	1.03519
	inhibitor-NC-3	1.04337	1.01146	1.08525	0.84022
	miR-148a-5p inhibitor-1	1.51552	1.55927	1.51851	1.22454
	miR-148a-5p inhibitor-2	1.41926	1.65967	1.60514	1.53484
	miR-148a-5p inhibitor-3	1.87692	1.58416	2.43117	1.67592
	Fig.6K Relative expression of myogenic differentiation marker genes following overexpression of miR-148a-5p
		MyoD1	MyoG	MyF5	MyHC
	mimic-NC-1	0.895364	0.965121	0.801755	0.891969
	mimic-NC-2	1.01887	0.960723	1.0616	1.08519
	mimic-NC-3	1.09618	1.0785	1.17488	1.03311
	miR-148a-5p mimic-1	0.835635	0.657153	0.675066	0.152121
	miR-148a-5p mimic-2	0.766659	0.793355	0.740394	0.556103
	miR-148a-5p mimic-3	0.729402	0.660747	0.668517	0.487976
	Fig.6M Relative myotube area following knockdown of miR-148a-5p
		inhibitor-NC	miR-148a-5p inhibitor
	Repeat-1 image-1	54.2821	81.119
	Repeat-1 image-2	41.2323	64.2499
	Repeat-1 image-3	35.7904	73.7982
	Repeat-2 image-1	49.5427	58.6323
	Repeat-2 image-2	53.559	69.9123
	Repeat-2 image-3	39.3612	59.1138
	Repeat-3 image-1	41.7676	59.8175
	Repeat-3 image-2	40.5677	64.6115
	Repeat-3 image-3	41.4743	69.4033
	Fig.6N Relative myotube area following overexpression of miR-148a-5p
		inhibitor-NC	miR-148a-5p inhibitor
	Repeat-1 image-1	49.4459	23.3978
	Repeat-1 image-2	47.3244	22.123
	Repeat-1 image-3	45.8984	21.4794
	Repeat-2 image-1	53.9096	21.6086
	Repeat-2 image-2	58.8441	32.327
	Repeat-2 image-3	49.1411	23.5183
	Repeat-3 image-1	45.6217	22.5548
	Repeat-3 image-2	39.1487	29.1108
	Repeat-3 image-3	44.3581	20.777
	Fig.6O MyHC+ cell ratio following knockdown of miR-148a-5p
		mimic-NC	miR-148a-5p mimic
	Repeat-1 image-1	47.1741	86.8505
	Repeat-1 image-2	41.4619	67.2241
	Repeat-1 image-3	57.8947	84.0173
	Repeat-2 image-1	47.8756	69.7303
	Repeat-2 image-2	56.305	83.1341
	Repeat-2 image-3	42.2663	66.9681
	Repeat-3 image-1	57.2222	78.0502
	Repeat-3 image-2	47.5465	72.3692
	Repeat-3 image-3	44.4862	75.2264
	Fig.6P MyHC+ cell ratio following overexpression of miR-148a-5p
		mimic-NC	miR-148a-5p mimic
	Repeat-1 image-1	50.9697	34.2956
	Repeat-1 image-2	57.1813	38.6221
	Repeat-1 image-3	50.4491	29.2359
	Repeat-2 image-1	60.143	27.3904
	Repeat-2 image-2	56.664	29.2559
	Repeat-2 image-3	56.8123	30.9942
	Repeat-3 image-1	50.557	30.9745
	Repeat-3 image-2	63.5123	36.7115
	Repeat-3 image-3	57.1156	35.1382

## Sheet: Figure 7
	Fig.7B Relative expression of target genes following co-transfection
		POU2F1	MSI2	SLIT3
	ov-NC + mimic NC -1	0.862212	0.912877	0.945889
	ov-NC + mimic NC -2	1.03948	1.21026	1.08126
	ov-NC + mimic NC -3	1.11575	0.905125	0.977751
	ov-NC + miR-148a-5p -1	0.27229	0.613592	0.288059
	ov-NC + miR-148a-5p -2	0.687968	0.681763	0.337768
	ov-NC + miR-148a-5p -3	0.904652	0.626856	0.283421
	ov-circMEF2A2 + miR-148a-5p -1	0.799596	0.509946	0.868316
	ov-circMEF2A2 + miR-148a-5p -2	0.939185	0.448312	0.871939
	ov-circMEF2A2 + miR-148a-5p -3	0.955437	0.855193	0.827758
	Fig.7C Relative expression of target genes following knockdown of circMEF2A2
		POU2F1	MSI2	SLIT3
	si-NC-1	1.07154	0.846774	1.07114
	si-NC-2	1.02125	1.14124	0.891447
	si-NC-3	0.913819	1.0348	1.04726
	si-circMEF2A2-1	0.91609	0.391898	0.346071
	si-circMEF2A2-2	1.22876	0.31108	0.325252
	si-circMEF2A2-3	1.06561	0.375368	0.399305
	Fig.7E Dual-luciferase analysis on SLIT3 and miR-148a-5p
		Fluc/Rluc
	SLIT3-WT + mimic NC -1	1.06931
	SLIT3-WT + mimic NC -2	0.951077
	SLIT3-WT + mimic NC -3	0.910801
	SLIT3-MT + mimic NC -1	1.00318
	SLIT3-MT + mimic NC -2	0.987609
	SLIT3-MT + mimic NC -3	1.00922
	SLIT3-WT + miR-148a-5p -1	0.645861
	SLIT3-WT + miR-148a-5p -2	0.76443
	SLIT3-WT + miR-148a-5p -3	0.769398
	SLIT3-MT + miR-148a-5p -1	0.973683
	SLIT3-MT + miR-148a-5p -2	1.05667
	SLIT3-MT + miR-148a-5p -3	0.969643
	Fig.7F Relative expression of myogenic differentiation marker genes following knockdown of SLIT3
		MyoD1	MyoG	MyF5	MyHC
	siRNA-NC-1	1.10343	0.878937	1.09807	0.893913
	siRNA-NC-2	0.942293	1.10147	1.00824	1.18281
	siRNA-NC-3	0.961766	1.03293	0.90324	0.945779
	si-SLIT3-1	0.532203	0.354455	0.528938	0.207214
	si-SLIT3-2	0.705854	0.499162	0.855284	0.400076
	si-SLIT3-3	0.729536	0.504756	0.541085	0.52663
	Fig.7H Relative myotube area following knockdown of SLIT3
		siRNA-NC	si-SLIT3
	Repeat-1 image-1	65.6656	47.1611
	Repeat-1 image-2	73.1272	56.3875
	Repeat-1 image-3	73.3986	50.9004
	Repeat-2 image-1	41.8816	43.8105
	Repeat-2 image-2	75.6463	39.6977
	Repeat-2 image-3	69.9233	45.925
	Repeat-3 image-1	64.562	37.5738
	Repeat-3 image-2	68.0932	48.0358
	Repeat-3 image-3	51.2211	49.467
	Fig.7I MyHC+ cell ratio following knockdown of SLIT3
		siRNA-NC	si-SLIT3
	Repeat-1 image-1	62.3288	46.5665
	Repeat-1 image-2	69.1131	42.0359
	Repeat-1 image-3	63.2	43.2245
	Repeat-2 image-1	57.2621	44.6356
	Repeat-2 image-2	50.8741	45.6362
	Repeat-2 image-3	66.2053	51.688
	Repeat-3 image-1	69.6653	38.3532
	Repeat-3 image-2	60.7712	46.1538
	Repeat-3 image-3	67.1362	46.4245

## Sheet: Figure 8
	Fig.8A Relative expression of MEF2A RNAs following knockdown of MEF2A
		preMEF2A	MEF2A	circMEF2A1	circMEF2A2
	siRNA-NC-1	0.882689	0.921443	1.00362	1.04644
	siRNA-NC-2	1.07307	1.04144	0.989647	0.936113
	siRNA-NC-3	1.05575	1.04207	1.00682	1.02084
	si-MEF2A-1	0.529949	0.409843	0.875454	0.503532
	si-MEF2A-2	0.474465	0.477423	0.619992	0.690741
	si-MEF2A-3	0.442761	0.374371	0.787064	0.819119
	Fig.8B Relative expression of MEF2A RNAs following overexpression of MEF2A-flag
		preMEF2A	MEF2A	circMEF2A1	circMEF2A2
	ov-NC-1	1.08241	1.08628	1.07315	1.02002
	ov-NC-2	0.958302	0.917626	1.00887	0.94914
	ov-NC-3	0.964068	1.00321	0.923648	1.0329
	ov-MEF2A-flag-1	3.45339	38.4621	1.62726	1.93125
	ov-MEF2A-flag-2	3.01406	41.5524	1.65896	1.63097
	ov-MEF2A-flag-3	3.75407	43.6374	1.75755	1.59565
	Fig.8G Dual-luciferase analysis on MEF2A promoter
		Fluc/Rluc
	empty -1	0.872331
	empty -2	1.05904
	empty -3	1.06863
	MT -1	2.55879
	MT -2	1.93452
	MT -3	1.90118
	WT -1	8.89452
	WT -2	9.3771
	WT -3	8.0048
	MT + MEF2A-flag -1	2.43558
	MT + MEF2A-flag -2	3.1723
	MT + MEF2A-flag -3	3.77952
	WT + MEF2A-flag -1	26.0239
	WT + MEF2A-flag -2	25.0007
	WT + MEF2A-flag -3	27.3213
	Fig.8F Relative expression of MEF2A following knockdown of circMEF2A1
		MEF2A
	si-NC-1	0.837208
	si-NC-2	1.01911
	si-NC-3	1.17205
	si-circMEF2A1-1	0.566107
	si-circMEF2A1-2	0.584355
	si-circMEF2A1-3	0.620162
	Fig.8G Relative expression of MEF2A following co-transfection
		MEF2A
	ov-NC + mimic NC -1	1.05717
	ov-NC + mimic NC -2	1.0081
	ov-NC + mimic NC -3	0.938318
	ov-NC + miR-30a-3p -1	0.634681
	ov-NC + miR-30a-3p -2	0.492736
	ov-NC + miR-30a-3p -3	0.412856
	ov-circMEF2A1 + miR-30a-3p -1	0.963666
	ov-circMEF2A1 + miR-30a-3p -2	0.90404
	ov-circMEF2A1 + miR-30a-3p -3	0.739065
	Fig.8H Relative expression of MEF2A following knockdown of circMEF2A2
		MEF2A
	si-NC-1	0.948615
	si-NC-2	0.94142
	si-NC-3	1.11977
	si-circMEF2A2-1	0.635424
	si-circMEF2A2-2	0.689034
	si-circMEF2A2-3	0.674638
	Fig.8I Relative expression of MEF2A following co-transfection
		MEF2A
	ov-NC + mimic NC -1	0.996802
	ov-NC + mimic NC -2	1.01465
	ov-NC + mimic NC -3	0.988724
	ov-NC + miR-148a-5p -1	0.719968
	ov-NC + miR-148a-5p -2	0.626217
	ov-NC + miR-148a-5p -3	0.68561
	ov-circMEF2A2 + miR-148a-5p -1	0.934682
	ov-circMEF2A2 + miR-148a-5p -2	0.8449
	ov-circMEF2A2 + miR-148a-5p -3	0.862434
	Fig.8J Dual-luciferase analysis on MEF2A and miR-30a-3p
		Fluc/Rluc
	MEF2A-WT + mimic NC -1	1.10839
	MEF2A-WT + mimic NC -2	1.11385
	MEF2A-WT + mimic NC -3	1.07737
	MEF2A-MT + mimic NC -1	0.988639
	MEF2A-MT + mimic NC -2	0.992483
	MEF2A-MT + mimic NC -3	1.01888
	MEF2A-WT + miR-30a-3p -1	0.665696
	MEF2A-WT + miR-30a-3p -2	0.672528
	MEF2A-WT + miR-30a-3p -3	0.624883
	MEF2A-MT + miR-30a-3p -1	0.999366
	MEF2A-MT + miR-30a-3p -2	1.00464
	MEF2A-MT + miR-30a-3p -3	0.995998
	Fig.8K Dual-luciferase analysis on MEF2A and miR-148a-5p
		Fluc/Rluc
	MEF2A-WT + mimic NC -1	1.04022
	MEF2A-WT + mimic NC -2	1.03635
	MEF2A-WT + mimic NC -3	0.999723
	MEF2A-MT + mimic NC -1	1.04679
	MEF2A-MT + mimic NC -2	1.0033
	MEF2A-MT + mimic NC -3	0.949907
	MEF2A-WT + miR-148a-5p -1	0.731488
	MEF2A-WT + miR-148a-5p -2	0.760212
	MEF2A-WT + miR-148a-5p -3	0.757248
	MEF2A-MT + miR-148a-5p -1	1.02128
	MEF2A-MT + miR-148a-5p -2	0.932375
	MEF2A-MT + miR-148a-5p -3	1.04634
	Fig.8L Relative expression of myogenic differentiation marker genes following co-transfection
		MyoD1	MyoG	MyF5	MyHC
	ov-NC + siRNA-NC -1	0.942697	0.951715	0.958217	0.953458
	ov-NC + siRNA-NC -2	0.995612	1.00674	0.986003	0.970135
	ov-NC + siRNA-NC -3	1.06546	1.04371	1.05842	1.0811
	ov-NC + si-MEF2A -1	0.530805	0.525974	0.538489	0.226814
	ov-NC + si-MEF2A -2	0.654569	0.435928	0.640856	0.202096
	ov-NC + si-MEF2A -3	0.534115	0.582248	0.663339	0.301944
	ov-circMEF2A1 + si-MEF2A -1	0.825448	0.720927	0.826744	0.392268
	ov-circMEF2A1 + si-MEF2A -2	0.856537	0.633372	0.772031	0.531058
	ov-circMEF2A1 + si-MEF2A -3	0.724038	0.518019	0.577524	0.524482
	ov-circMEF2A2 + si-MEF2A -1	0.781184	0.7174	0.768795	0.686666
	ov-circMEF2A2 + si-MEF2A -2	0.749294	0.770666	0.828658	0.729795
	ov-circMEF2A2 + si-MEF2A -3	0.873102	0.701824	0.784339	0.671449
	Fig.8N Relative myotube area following co-transfection
		ov-NC + siRNA-NC	ov-NC + si-MEF2A	ov-circMEF2A1 + si-MEF2A	ov-circMEF2A2 + si-MEF2A
	Repeat-1 image-1	75.4122	28.0096	57.9332	60.3971
	Repeat-1 image-2	73.2643	17.6914	52.5504	43.3977
	Repeat-1 image-3	65.8781	25.9552	54.2526	41.9139
	Repeat-2 image-1	65.316	29.4545	45.7342	47.7412
	Repeat-2 image-2	63.4295	39.1498	56.1993	53.6066
	Repeat-2 image-3	54.6166	25.6878	42.2335	48.9603
	Repeat-3 image-1	49.351	31.8692	41.6963	39.6299
	Repeat-3 image-2	46.8654	25.6051	51.0481	47.607
	Repeat-3 image-3	64.3787	34.7352	54.8463	47.488
	Fig.8O MyHC+ cell ratio following co-transfection
		ov-NC + siRNA-NC	ov-NC + si-MEF2A	ov-circMEF2A1 + si-MEF2A	ov-circMEF2A2 + si-MEF2A
	Repeat-1 image-1	61.9284	29.6717	47.8697	63.1323
	Repeat-1 image-2	65.011	27.1894	55.2393	54.6177
	Repeat-1 image-3	64	19.6273	38.6002	59.1603
	Repeat-2 image-1	64.0919	27.0705	33.0882	35.5741
	Repeat-2 image-2	69.5135	35.6974	44.7694	48.4914
	Repeat-2 image-3	74.92	28.4392	37.9735	58.3497
	Repeat-3 image-1	60.9045	28.2209	42.7614	44.8767
	Repeat-3 image-2	63.1796	23.5162	41.5938	52.5027
	Repeat-3 image-3	75.5284	27.4474	41.6076	59.5484

## Sheet: Figure 9
	Fig.9B Relative expression of mmu-circMef2a1 in C2C12 cells
		mmu-circMef2a1
	GM-1	2.4886
	GM-2	0.343906
	GM-3	1.16843
	DM1-1	17.6313
	DM1-2	16.5232
	DM1-3	11.3751
	DM2-1	53.2254
	DM2-2	47.6843
	DM2-3	55.6181
	DM3-1	62.4817
	DM3-2	45.2739
	DM3-3	41.7309
	DM4-1	21.0465
	DM4-2	18.0963
	DM4-3	15.6434
	DM5-1	11.2037
	DM5-2	9.67908
	DM5-3	9.92071
	Fig.9C Relative expression of mmu-circMef2a2 in C2C12 cells
		mmu-circMef2a2
	GM-1	0.988484
	GM-2	0.771711
	GM-3	1.31092
	DM1-1	5.16665
	DM1-2	4.66647
	DM1-3	3.86147
	DM2-1	7.34142
	DM2-2	5.08102
	DM2-3	7.30307
	DM3-1	10.0623
	DM3-2	7.86444
	DM3-3	8.29831
	DM4-1	7.19653
	DM4-2	6.85671
	DM4-3	5.94959
	DM5-1	5.29222
	DM5-2	4.88878
	DM5-3	4.0866
	Fig.9D Relative expression of mmu-Mef2a in C2C12 cells
		Mef2a
	GM-1	1.33248
	GM-2	1.06294
	GM-3	0.70604
	DM1-1	2.97698
	DM1-2	2.90252
	DM1-3	2.32125
	DM2-1	9.25866
	DM2-2	7.59357
	DM2-3	10.8593
	DM3-1	13.6868
	DM3-2	5.26384
	DM3-3	4.65525
	DM4-1	2.40552
	DM4-2	3.187
	DM4-3	3.0778
	DM5-1	1.50611
	DM5-2	2.43516
	DM5-3	2.1975
	Fig.9E Relative expression of mmu-Myog in C2C12 cells
		Myog
	GM-1	1.07034
	GM-2	0.882441
	GM-3	1.05875
	DM1-1	39.5931
	DM1-2	35.4834
	DM1-3	26.7706
	DM2-1	68.287
	DM2-2	61.0435
	DM2-3	75.1918
	DM3-1	91.2166
	DM3-2	76.5395
	DM3-3	74.6937
	DM4-1	79.2294
	DM4-2	71.5355
	DM4-3	57.7093
	DM5-1	54.9849
	DM5-2	51.2471
	DM5-3	54.0923
	Fig.9F Relative expression of mmu-Myf5 in C2C12 cells
		Myf5
	GM-1	0.973946
	GM-2	0.901179
	GM-3	1.13934
	DM1-1	1.90099
	DM1-2	1.71235
	DM1-3	1.49072
	DM2-1	2.70484
	DM2-2	2.75249
	DM2-3	3.35107
	DM3-1	2.04601
	DM3-2	1.72782
	DM3-3	1.69477
	DM4-1	0.627604
	DM4-2	0.68316
	DM4-3	0.611647
	DM5-1	0.455941
	DM5-2	0.533087
	DM5-3	0.603398
	Fig.9G Relative expression of mmu-Myod1 in C2C12 cells
		Myod1
	GM-1	0.734315
	GM-2	0.922638
	GM-3	1.476
	DM1-1	2.39674
	DM1-2	1.95269
	DM1-3	0.946124
	DM2-1	1.60013
	DM2-2	2.07887
	DM2-3	2.57131
	DM3-1	2.53152
	DM3-2	2.14603
	DM3-3	1.26938
	DM4-1	1.32288
	DM4-2	1.5525
	DM4-3	1.52798
	DM5-1	1.30111
	DM5-2	1.29943
	DM5-3	1.93937
	Fig.9H Relative expression of mmu-Myh1 in C2C12 cells
		Myh1
	GM-1	0.785249
	GM-2	1.15735
	GM-3	1.10034
	DM1-1	60.6059
	DM1-2	59.2067
	DM1-3	46.1543
	DM2-1	1687.38
	DM2-2	1393.09
	DM2-3	1839.58
	DM3-1	2997.11
	DM3-2	3499.84
	DM3-3	4129.84
	DM4-1	4980.25
	DM4-2	4469.33
	DM4-3	4975.79
	DM5-1	8186.1
	DM5-2	6987.41
	DM5-3	9450.5
	Fig.9I Relative expression of myogenic differentiation marker genes following knockdown of mmu-circMef2a1
		MyoD1	MyoG	MyF5	MyHC
	siRNA-NC-1	0.997616	0.8866	0.941462	0.896891
	siRNA-NC-2	0.949254	1.14139	1.0196	1.16173
	siRNA-NC-3	1.05598	0.988187	1.04176	0.959744
	si-mmu-circMef2a1-1	0.700496	0.530915	0.560321	0.373636
	si-mmu-circMef2a1-2	0.78274	0.68405	0.706538	0.478352
	si-mmu-circMef2a1-3	0.765154	0.459222	0.654442	0.783218
	Fig.9K Relative expression of myogenic differentiation marker genes following knockdown of mmu-circMef2a2
		MyoD1	MyoG	MyF5	MyHC
	siRNA-NC-1	1.02583	0.963568	0.937667	1.11698
	siRNA-NC-2	0.988214	1.0544	0.997035	1.0371
	siRNA-NC-3	0.986442	0.98427	1.06965	0.86324
	si-mmu-circMef2a2-1	0.683712	0.634243	0.683083	0.586609
	si-mmu-circMef2a2-2	0.69223	0.72532	0.605961	0.657059
	si-mmu-circMef2a2-3	0.631287	0.559752	0.445636	0.480162
	Fig.9N Relative myotube area following knockdown of mmu-circMef2a1
		siRNA-NC	si-mmu-circMef2a1
	Repeat-1 image-1	150.328	48.7626
	Repeat-1 image-2	149.988	50.4566
	Repeat-1 image-3	140.548	36.9055
	Repeat-2 image-1	120.961	60.3998
	Repeat-2 image-2	136.721	56.0274
	Repeat-2 image-3	120.699	57.0196
	Repeat-3 image-1	143.417	64.7119
	Repeat-3 image-2	132.844	39.6781
	Repeat-3 image-3	134.979	47.5314
	Fig.9O Relative myotube area following knockdown of mmu-circMef2a2
		siRNA-NC	si-mmu-circMef2a2
	Repeat-1 image-1	109.915	63.2425
	Repeat-1 image-2	116.289	69.3899
	Repeat-1 image-3	145.303	68.9928
	Repeat-2 image-1	133.22	50.87
	Repeat-2 image-2	140.676	54.4683
	Repeat-2 image-3	135.603	70.2391
	Repeat-3 image-1	150.99	76.5965
	Repeat-3 image-2	106.763	72.8549
	Repeat-3 image-3	117.955	61.7995
	Fig.9P MyHC+ cell ratio following knockdown of mmu-circMef2a1
		siRNA-NC	si-mmu-circMef2a1
	Repeat-1 image-1	40.374	28.6245
	Repeat-1 image-2	38.208	28.9333
	Repeat-1 image-3	38.6297	29.5844
	Repeat-2 image-1	38.4146	27.2277
	Repeat-2 image-2	47.1277	35.4839
	Repeat-2 image-3	58.2353	31.9277
	Repeat-3 image-1	52.7218	30.8671
	Repeat-3 image-2	55.4661	26.4706
	Repeat-3 image-3	55.1042	26.7717
	Fig.9Q MyHC+ cell ratio following knockdown of mmu-circMef2a2
		siRNA-NC	si-mmu-circMef2a2
	Repeat-1 image-1	55.7491	25.1073
	Repeat-1 image-2	53.5227	26.2577
	Repeat-1 image-3	59.6806	22.9551
	Repeat-2 image-1	60.8541	24.5655
	Repeat-2 image-2	64.1975	26.8939
	Repeat-2 image-3	64.3324	27.2228
	Repeat-3 image-1	67.1756	29.955
	Repeat-3 image-2	47.9438	24.8879
	Repeat-3 image-3	61.9826	26.5903

## Sheet: Supplementary Figures
	Fig.S1B CircMEF2As in PRJNA516545 sequencing data
		10:17042482|17048569	10:17064248|17068061
	Sample-1	2083.46	1420.34
	Sample-2	3160.87	1014.26
	Sample-3	2191.71	2185.17
	Sample-4	2478.68	1539.92
	Sample-5	3003.41	1037.87
	Sample-6	2779.53	754.679
	Sample-7	3605.98	911.009
	Sample-8	3129.64	901.185
	Sample-9	6391.64	1029.42
	Sample-10	2392	1438.26
	Sample-11	5278.25	1416.83
	Sample-12	4687.3	1294.84
	Sample-13	4562.83	0
	Sample-14	4777.05	0
	Sample-15	3922.13	1212.33
	Sample-16	4420.67	404.109
	Sample-17	5283.52	1305.69
	Sample-18	3778.28	1260.06
	Sample-19	4988.96	1569.73
	Sample-20	4683.58	1378.49
	Sample-21	8841.22	675.527
	Sample-22	4582.79	0
	Sample-23	4075.31	1418.05
	Sample-24	5833.11	697.86
	Sample-25	6256.39	849.347
	Sample-26	6312.28	1338.78
	Sample-27	5344.99	1171.22
	Sample-28	5971.22	1119.78
	Sample-29	9780.82	583.432
	Sample-30	6874.61	676.853
	Sample-31	6312.57	915.157
	Sample-32	7656	725.147
	Fig.S1C CircMEF2As in CRA002573 sequencing data
		circRNA11464	circRNA14374	circRNA2040	circRNA3772	circRNA3773	circRNA3774	circRNA65	circRNA66	circRNA8516	circRNA8517
	Sample-1	0	0	0	0.2	0.5	0.3	10.63	10.03	0	0
	Sample-2	0	0	0	0.11	0	0.34	15.72	11.68	2.25	0.11
	Sample-3	0.22	0	0	0	0.89	0.44	16.88	17.88	0	0.78
	Sample-4	0.43	0.17	0	0.09	0.34	0.43	21.36	19.23	0	0.51
	Sample-5	2.16	0.1	0	0	0.31	0	33.79	18.13	1.96	0.31
	Sample-6	1.5	0	0	0	0.53	0.96	46.7	27.57	1.07	1.18
	Sample-7	0	0	0.11	0	0.54	0	41.46	12.57	2.36	0.54
	Sample-8	0.66	0.22	0	0	0.22	0.66	34.76	30.8	0	0.22
	Sample-9	0.88	0	0.1	0	0.1	0	26.62	12.63	0	0
	Sample-10	0	0	0	0	0	0	92.27	157.13	0	0
	Sample-11	0	0	0	0	0	0	171.59	72.64	0	0
	Sample-12	0	0	0	0	0	0	514.71	34.77	0	0
	Sample-13	0	0	0	0	0	0	0	93.89	0	0
	Sample-14	0	0	0	0	0	0	292.74	0	0	0
	Sample-15	0	0	21.24	0	0	0	227.94	66.36	0	0
	Sample-16	0	0	0	0	0	0	65.51	53.24	0	0
	Sample-17	0	0	0	0	0	0	233.96	148.38	0	0
	Sample-18	0	0	0	0	0	0	0	0	0	0
	Fig.S1D CircMEF2As in GSE89355 sequencing data
		10:16525294|16531384	10:16547063|16550876	10:16525294|16550876	10:16547260|16550876	10:16550483|16570696	10:16547063|16561629	10:16525294|16566552	10:16547260|16566552	10:16531295|16547194	10:16547063|16566552	10:16525294|16561629	10:16547260|16561629	10:16550483|16550876	10:16525294|16525493	10:16566426|16570696
	Sample-1	3.7636	1.8403	0.3979	0.315	0.0663	0.1326	0.1326	0.0332	0.0995	0.0497	0	0	0	0.0497	0
	Sample-2	2.6758	2.8625	0.2334	0.6845	0.1245	0	0.0933	0	0.0778	0.0778	0	0	0	0.0622	0
	Sample-3	13.6044	6.617	1.8016	1.448	0.7072	0.3704	0.2694	0.1515	0.0842	0.1179	0.1684	0.1179	0	0.0673	0
	Sample-4	12.0582	5.8717	1.7411	1.4262	0.1482	0.3705	0.1482	0.2223	0.037	0.1111	0.1482	0.0926	0	0	0
	Sample-5	9.4783	3.4844	0.7052	0.2904	0.8711	0.083	0	0.0622	0.1037	0	0	0	0.1037	0	0.1244
	Sample-6	14.0872	5.0301	0.9431	0.9431	0.1946	0.3743	0.1198	0.0898	0.0449	0.0749	0.0449	0.0749	0.0898	0	0
	Fig.S3A Knockdown efficiency of circMEF2A1
		siRNA-NC	siRNA-1	siRNA-2	siRNA-3
	Repeat-1	0.878632	0.656008	0.487069	0.18728
	Repeat-2	1.10113	0.648281	0.453694	0.280852
	Repeat-3	1.03361	0.792568	0.315181	0.217127
	Fig.S3B Knockdown efficiency of PPP3CA
		siRNA-NC	siRNA-1	siRNA-2	siRNA-3
	Repeat-1	0.986285	0.840568	0.398515	0.441681
	Repeat-2	0.916785	0.848992	0.453934	0.51472
	Repeat-3	1.10594	0.794645	0.278758	0.715498
	Fig.S3C Knockdown efficiency of circMEF2A2
		siRNA-NC	siRNA-1	siRNA-2	siRNA-3
	Repeat-1	0.882166	0.776449	0.507131	0.651305
	Repeat-2	0.971145	1.01562	0.347196	0.646261
	Repeat-3	1.16725	0.996566	0.315076	0.526059
	Fig.S3D Knockdown efficiency of SLIT3
		siRNA-NC	siRNA-1	siRNA-2	siRNA-3
	Repeat-1	1.14047	0.5428	0.515195	0.307974
	Repeat-2	0.97882	0.801495	0.48688	0.39141
	Repeat-3	0.895804	0.705218	0.559687	0.46422
	Fig.S3E Knockdown efficiency of ROBO2
		siRNA-NC	siRNA-1	siRNA-2	siRNA-3
	Repeat-1	0.842975	0.335924	0.169124	0.146169
	Repeat-2	1.14968	0.416428	0.324928	0.11183
	Repeat-3	1.03183	0.273636	0.385383	0.145831
	Fig.S3F Knockdown efficiency of MEF2A
		siRNA-NC	siRNA-1	siRNA-2	siRNA-3
	Repeat-1	0.84856	0.146007	0.0974843	0.143975
	Repeat-2	1.02249	0.474283	0.117522	0.26965
	Repeat-3	1.15254	0.406265	0.0875054	0.385249
	Fig.S3G Knockdown efficiency of mmu-circMef2a1
		siRNA-NC	siRNA-1	siRNA-2
	Repeat-1	0.904257	0.731913	0.552143
	Repeat-2	0.974916	0.875525	0.574709
	Repeat-3	1.13433	1.21584	0.566732
	Fig.S3H Knockdown efficiency of mmu-circMef2a2
		siRNA-NC	siRNA-1	siRNA-2
	Repeat-1	0.966992	0.39904	0.808774
	Repeat-2	1.04483	0.555869	0.744996
	Repeat-3	0.989763	0.489869	0.595336
	Fig.S4A Knockdown efficiency of circMEF2A1 in vivo
		LV-siRNA-NC	LV-si-circMEF2A1
	Repeat-1	1.17412	0.699178
	Repeat-2	0.899016	0.553238
	Repeat-3	0.947369	0.530954
	Fig.S4B Overexpression efficiency of circMEF2A1 in vivo
		LV-ov-NC	LV-ov-circMEF2A1
	Repeat-1	0.715578	2.74219
	Repeat-2	1.11589	3.46301
	Repeat-3	1.25234	3.17252
	Fig.S4C Chicken body weight following knockdown of circMEF2A1 in vivo
		LV-siRNA-NC	LV-si-circMEF2A1
	Repeat-1	173.6	166.6
	Repeat-2	172.7	160.3
	Repeat-3	167	161.7
	Repeat-4	172.3	158.7
	Repeat-5	167.8	157.6
	Repeat-6	171.3	163.4
	Fig.S4D Chicken body weight following overexpression of circMEF2A1 in vivo
		LV-ov-NC	LV-ov-circMEF2A1
	Repeat-1	191.5	182.7
	Repeat-2	176.5	191.6
	Repeat-3	180.1	193.4
	Repeat-4	189.5	189.5
	Repeat-5	175.6	182.3
	Repeat-6	182.6	187.6
	Fig.S4E Breast muscle weight following knockdown of circMEF2A1 in vivo
		LV-siRNA-NC	LV-si-circMEF2A1
	Repeat-1	12.6	8.8
	Repeat-2	12.6	9.6
	Repeat-3	12	9.7
	Repeat-4	11.4	9.8
	Repeat-5	11.8	8.2
	Repeat-6	11.5	9.1
	Fig.S4F Breast muscle weight following overexpression of circMEF2A1 in vivo
		LV-ov-NC	LV-ov-circMEF2A1
	Repeat-1	13.8	14.2
	Repeat-2	12.3	14.8
	Repeat-3	12.2	14.5
	Repeat-4	13.9	14.8
	Repeat-5	12.4	13.5
	Repeat-6	12.4	14.7
	Fig.S5A Cell nucleo-cytoplasmic separation analysis on MEF2A RNAs and housekeeping genes
		circMEF2A1	circMEF2A2	MEF2A	GAPDH	U6
	Cytoplasm-1	0.659274	0.561215	0.681859	0.702952	0.280835
	Cytoplasm-2	0.680673	0.711458	0.695596	0.798035	0.370967
	Cytoplasm-3	0.682006	0.704191	0.797188	0.687815	0.377023
	Nucleus-1	0.358236	0.285141	0.26667	0.230448	0.677194
	Nucleus-2	0.357299	0.317434	0.28671	0.270548	0.638241
	Nucleus-3	0.262512	0.42056	0.271978	0.310201	0.655739
	Fig.S5B RIPqPCR analysis of AGO2 protein on MEF2A RNAs
		circMEF2A1	circMEF2A2	MEF2A
	Normal IgG-1	0.936667	1.13825	0.93669
	Normal IgG-2	0.967404	1.04405	1.0248
	Normal IgG-3	1.10359	0.841471	1.04175
	anti-AGO2-1	14.5481	8.2733	16.3526
	anti-AGO2-2	17.5786	7.84782	15.5905
	anti-AGO2-3	13.7851	9.08763	13.2684
	Fig.S8A Knockdown efficiency of circMEF2A2 in vivo
		LV-siRNA-NC	LV-si-circMEF2A2
	Repeat-1	1.06419	0.471444
	Repeat-2	0.936573	0.568835
	Repeat-3	1.00332	0.478876
	Fig.S8B Overexpression efficiency of circMEF2A2 in vivo
		LV-ov-NC	LV-ov-circMEF2A2
	Repeat-1	0.995159	2.08354
	Repeat-2	0.917245	2.23446
	Repeat-3	1.09553	2.10364
	Fig.S8C Chicken body weight following knockdown of circMEF2A2 in vivo
		LV-siRNA-NC	LV-si-circMEF2A2
	Repeat-1	170.6	151.8
	Repeat-2	166.4	157.8
	Repeat-3	169.4	154.7
	Repeat-4	176.2	162.1
	Repeat-5	178.7	161.4
	Repeat-6	171.5	158.8
	Fig.S8D Chicken body weight following overexpression of circMEF2A2 in vivo
		LV-ov-NC	LV-ov-circMEF2A2
	Repeat-1	189.8	183.2
	Repeat-2	176.2	194.3
	Repeat-3	176.5	192.2
	Repeat-4	188.7	194.4
	Repeat-5	193.6	189.5
	Repeat-6	182.2	188.5
	Fig.S8E Breast muscle weight following knockdown of circMEF2A2 in vivo
		LV-siRNA-NC	LV-si-circMEF2A2
	Repeat-1	11.6	9.6
	Repeat-2	12.3	9.4
	Repeat-3	12.2	8.6
	Repeat-4	11.9	9.2
	Repeat-5	13.4	8.8
	Repeat-6	12.6	8.9
	Fig.S8F Breast muscle weight following overexpression of circMEF2A2 in vivo
		LV-ov-NC	LV-ov-circMEF2A2
	Repeat-1	14.1	15.4
	Repeat-2	12.6	14.5
	Repeat-3	11.5	15.2
	Repeat-4	12.7	15.8
	Repeat-5	13.8	14.9
	Repeat-6	12.3	15.1
	Fig.11A Relative expression of myogenic differentiation marker genes following knockdown of MEF2A
		MyoD1	MyoG	MyF5	MyHC
	siRNA-NC-1	0.968513	0.932151	1.08223	0.930089
	siRNA-NC-2	0.987156	1.11893	0.899479	1.07065
	siRNA-NC-3	1.04594	0.958758	1.02728	1.00421
	si-MEF2A-1	0.585777	0.499979	0.60604	0.28015
	si-MEF2A-2	0.674007	0.356568	0.626155	0.204301
	si-MEF2A-3	0.649182	0.6004	0.603973	0.440829
	Fig.11B Relative myotube area following knockdown of MEF2A
		siRNA-NC	si-MEF2A
	Repeat-1 image-1	56.3405	30.5029
	Repeat-1 image-2	60.8133	15.3707
	Repeat-1 image-3	64.5442	24.804
	Repeat-2 image-1	50.7685	34.6414
	Repeat-2 image-2	50.6659	18.8561
	Repeat-2 image-3	48.5913	28.9737
	Repeat-3 image-1	41.9522	22.7083
	Repeat-3 image-2	50.4741	27.0078
	Repeat-3 image-3	66.125	26.7823
	Fig.11C MyHC+ cell ratio following knockdown of MEF2A
		siRNA-NC	si-MEF2A
	Repeat-1 image-1	49.392	25.3432
	Repeat-1 image-2	63.4675	39.4707
	Repeat-1 image-3	61.9555	28.9532
	Repeat-2 image-1	73.4064	38.539
	Repeat-2 image-2	67.4841	27.8231
	Repeat-2 image-3	49.9466	35.4717
	Repeat-3 image-1	57.4656	24.7967
	Repeat-3 image-2	48.1605	33.3333
	Repeat-3 image-3	67.3246	25.7928
