# Supplementary material for: Evolutionary conserved circular MEF2A RNAs regulate myogenic differentiation and skeletal muscle development
Source: PLoS Genet. 2023 Sep 7;19(9):e1010923. doi: 10.1371/journal.pgen.1010923 (PMC10508632; doi:10.1371/journal.pgen.1010923)
Supplement: S3 Data — (ZIP) [file pgen.1010923.s019.zip]

Archive with 11 entries (10 files):
- S3 Data. The original blots and gels/
- S3 Data. The original blots and gels/The original gels.TIF
- S3 Data. The original blots and gels/The original western blot for figure 4J.TIF
- S3 Data. The original blots and gels/The original western blot for figure 4K.TIF
- S3 Data. The original blots and gels/The original western blot for figure 4L.TIF
- S3 Data. The original blots and gels/The original western blot for figure 7J.TIF
- S3 Data. The original blots and gels/The original western blot for figure 7K.TIF
- S3 Data. The original blots and gels/The original western blot for figure 7L.TIF
- S3 Data. The original blots and gels/The original western blot for figure 8F-8I.TIF
- S3 Data. The original blots and gels/The original western blot for figure 9J and 9L.TIF
- S3 Data. The original blots and gels/The original western blot for figure S10.TIF
