# Supplementary material for: Evolutionary conserved circular MEF2A RNAs regulate myogenic differentiation and skeletal muscle development
Source: PLoS Genet. 2023 Sep 7;19(9):e1010923. doi: 10.1371/journal.pgen.1010923 (PMC10508632; doi:10.1371/journal.pgen.1010923)
Supplement: S4 Data — (ZIP) [file pgen.1010923.s020.zip]

Archive with 15 entries (12 files):
- S4 Data. The original photos of muscle samples/
- S4 Data. The original photos of muscle samples/Cross section of muscle samples/
- S4 Data. The original photos of muscle samples/Cross section of muscle samples/LV-ov-circMEF2A1-NC.tif
- S4 Data. The original photos of muscle samples/Cross section of muscle samples/LV-ov-circMEF2A1.tif
- S4 Data. The original photos of muscle samples/Cross section of muscle samples/LV-ov-circMEF2A2-NC.tif
- S4 Data. The original photos of muscle samples/Cross section of muscle samples/LV-ov-circMEF2A2.tif
- S4 Data. The original photos of muscle samples/Cross section of muscle samples/LV-si-circMEF2A1-NC.tif
- S4 Data. The original photos of muscle samples/Cross section of muscle samples/LV-si-circMEF2A1.tif
- S4 Data. The original photos of muscle samples/Cross section of muscle samples/LV-si-circMEF2A2-NC.tif
- S4 Data. The original photos of muscle samples/Cross section of muscle samples/LV-si-circMEF2A2.tif
- S4 Data. The original photos of muscle samples/Muscle sample morphology/
- S4 Data. The original photos of muscle samples/Muscle sample morphology/LV-ov-NC vs LV-ov-circMEF2A1.jpg
- S4 Data. The original photos of muscle samples/Muscle sample morphology/LV-ov-NC vs LV-ov-circMEF2A2.jpg
- S4 Data. The original photos of muscle samples/Muscle sample morphology/LV-si-NC vs LV-si-circMEF2A1.jpg
- S4 Data. The original photos of muscle samples/Muscle sample morphology/LV-si-NC vs LV-si-circMEF2A2.jpg
